# Supplementary material for: Genome-wide association study of kernel colour traits and mining of elite alleles from the major loci in maize
Source: BMC Plant Biol. 2024 Jan 3;24:25. doi: 10.1186/s12870-023-04662-5 (PMC10763400; doi:10.1186/s12870-023-04662-5)
Supplement: Supplementary file 2 — Additional file 2: Table S1. SNPs identified by PCA+K models in two environments. Table S2. SNPs identified by Q+K models in two environments. Table S3. QTLs identified by PCA+K models in two environments. Table S4. QTLs identified by Q+K models in two environments. Table S5. The list of significant SNPs identified by at least two traits and two environments. Table S6. The information of candidate genes. [file 12870_2023_4662_MOESM2_ESM.xlsx]

## Sheet: Table S1 
Table S1 SNPs identified by PCA+K models in two environments
rs	ref	p_value	chr	ps	trait
1_4662550	-18.9824	4.07431e-06	1	4662550	B_1
1_11143307	-13.3377	8.34285e-06	1	11143307	B_1
1_12539133	-20.6609	7.78799e-08	1	12539133	B_1
1_12627439	-17.5657	7.96422e-06	1	12627439	B_1
1_30968403	-16.5353	3.4216e-06	1	30968403	B_1
1_31349379	-20.0079	3.05926e-07	1	31349379	B_1
1_31349385	-20.0079	3.05926e-07	1	31349385	B_1
1_33116425	-18.8206	3.28552e-06	1	33116425	B_1
1_67582548	-14.0695	3.96614e-06	1	67582548	B_1
1_67582571	-14.0695	3.96614e-06	1	67582571	B_1
1_67582605	-14.0695	3.96614e-06	1	67582605	B_1
1_67582627	-14.0695	3.96614e-06	1	67582627	B_1
1_67582642	-12.8063	3.91531e-06	1	67582642	B_1
1_67582670	-12.8063	3.91531e-06	1	67582670	B_1
1_67582689	-12.8063	3.91531e-06	1	67582689	B_1
1_67870319	-17.5998	1.50627e-06	1	67870319	B_1
1_67870354	-17.5998	1.50627e-06	1	67870354	B_1
1_67870402	-17.5998	1.50627e-06	1	67870402	B_1
1_67870428	-17.5998	1.50627e-06	1	67870428	B_1
1_67870446	-17.5998	1.50627e-06	1	67870446	B_1
1_67870706	-17.5998	1.50627e-06	1	67870706	B_1
1_67870728	-17.5998	1.50627e-06	1	67870728	B_1
1_80547215	-17.567	4.53726e-07	1	80547215	B_1
1_80547243	-17.567	4.53726e-07	1	80547243	B_1
1_83007288	-15.8992	7.53829e-06	1	83007288	B_1
1_94129630	-22.0756	6.74274e-06	1	94129630	B_1
1_94135361	-27.5558	3.21361e-07	1	94135361	B_1
1_94156487	-27.5558	3.21361e-07	1	94156487	B_1
1_94174018	-27.6982	2.10275e-07	1	94174018	B_1
1_94185043	-27.5558	3.21361e-07	1	94185043	B_1
1_94193619	-27.6982	2.10275e-07	1	94193619	B_1
1_95244808	-25.6005	1.68347e-10	1	95244808	B_1
1_95658695	-16.2608	1.5887e-06	1	95658695	B_1
1_141627185	-18.1997	1.63029e-06	1	141627185	B_1
1_148853832	-16.456	5.81995e-06	1	148853832	B_1
1_148853844	-16.456	5.81995e-06	1	148853844	B_1
1_176526254	-27.3954	6.05058e-06	1	176526254	B_1
1_176526300	-27.3954	6.05058e-06	1	176526300	B_1
1_176526401	-27.3954	6.05058e-06	1	176526401	B_1
1_176526619	-27.3954	6.05058e-06	1	176526619	B_1
1_240363799	-14.794	6.09544e-06	1	240363799	B_1
1_240367847	-15.1837	7.0446e-06	1	240367847	B_1
1_240367861	-15.1837	7.0446e-06	1	240367861	B_1
1_240368014	-15.1837	7.0446e-06	1	240368014	B_1
1_240368077	-15.1837	7.0446e-06	1	240368077	B_1
1_240371091	-15.1837	7.0446e-06	1	240371091	B_1
1_240371406	-15.1837	7.0446e-06	1	240371406	B_1
1_240371521	-15.1837	7.0446e-06	1	240371521	B_1
1_240372088	-15.1837	7.0446e-06	1	240372088	B_1
1_240372133	-15.1837	7.0446e-06	1	240372133	B_1
1_240372141	-15.1837	7.0446e-06	1	240372141	B_1
1_240372198	-15.1837	7.0446e-06	1	240372198	B_1
1_240372222	-15.1837	7.0446e-06	1	240372222	B_1
1_240372507	-15.1837	7.0446e-06	1	240372507	B_1
1_240441590	-14.9434	6.65879e-06	1	240441590	B_1
1_245667723	-20.814	2.40976e-06	1	245667723	B_1
1_253179075	-13.227	7.07922e-06	1	253179075	B_1
1_259218382	-14.781	6.58317e-06	1	259218382	B_1
1_275030587	-18.6185	2.94454e-07	1	275030587	B_1
1_284290926	-14.1278	1.31435e-06	1	284290926	B_1
1_284290980	-13.0536	5.16645e-06	1	284290980	B_1
1_284291047	-13.2889	5.78735e-06	1	284291047	B_1
2_7731618	-10.4483	6.75443e-06	2	7731618	B_1
2_7731747	-14.2228	4.83919e-07	2	7731747	B_1
2_7731748	-14.2228	4.83919e-07	2	7731748	B_1
2_13570439	-10.5949	2.94389e-06	2	13570439	B_1
2_14221298	-13.744	3.82106e-06	2	14221298	B_1
2_15501869	-15.1467	3.69556e-06	2	15501869	B_1
2_27148610	-16.7222	1.08433e-06	2	27148610	B_1
2_27324818	-9.94259	5.21143e-06	2	27324818	B_1
2_27330152	-9.60243	5.5264e-06	2	27330152	B_1
2_27340780	-9.817	6.65826e-06	2	27340780	B_1
2_27837590	-15.3946	3.97205e-06	2	27837590	B_1
2_28941399	-16.8931	5.08759e-06	2	28941399	B_1
2_28941450	-16.8931	5.08759e-06	2	28941450	B_1
2_28941458	-16.8931	5.08759e-06	2	28941458	B_1
2_28941468	-16.8931	5.08759e-06	2	28941468	B_1
2_28941479	-16.8931	5.08759e-06	2	28941479	B_1
2_28941485	-16.8931	5.08759e-06	2	28941485	B_1
2_28941532	-16.8931	5.08759e-06	2	28941532	B_1
2_28941560	-16.8931	5.08759e-06	2	28941560	B_1
2_28941564	-16.8931	5.08759e-06	2	28941564	B_1
2_34131165	-17.2965	3.14626e-06	2	34131165	B_1
2_34132093	-20.4264	2.06197e-10	2	34132093	B_1
2_34216916	-16.7913	5.31423e-06	2	34216916	B_1
2_34216993	-16.7913	5.31423e-06	2	34216993	B_1
2_34220110	-15.8735	3.00772e-06	2	34220110	B_1
2_34228862	-14.1577	4.94284e-06	2	34228862	B_1
2_34273633	-18.6848	1.87186e-06	2	34273633	B_1
2_34275086	-18.6848	1.87186e-06	2	34275086	B_1
2_34285316	-18.6848	1.87186e-06	2	34285316	B_1
2_34304617	-18.8375	2.6168e-08	2	34304617	B_1
2_34305153	-16.4589	1.5423e-06	2	34305153	B_1
2_34328803	-15.532	3.46163e-06	2	34328803	B_1
2_34328895	-15.532	3.46163e-06	2	34328895	B_1
2_34329652	-15.532	3.46163e-06	2	34329652	B_1
2_34330190	-14.4816	7.72402e-06	2	34330190	B_1
2_34331113	-17.1522	5.76391e-07	2	34331113	B_1
2_34436092	-14.8009	2.68486e-06	2	34436092	B_1
2_34436154	-16.0764	9.54635e-07	2	34436154	B_1
2_41376423	-16.0507	9.22531e-07	2	41376423	B_1
2_44472638	-14.3404	5.26692e-06	2	44472638	B_1
2_85137480	-8.14076	6.3898e-06	2	85137480	B_1
2_85137522	-8.27458	2.59739e-06	2	85137522	B_1
2_85137532	-8.38242	2.42363e-06	2	85137532	B_1
2_146296602	-14.8049	3.28971e-06	2	146296602	B_1
2_150918758	-16.0316	2.3224e-06	2	150918758	B_1
2_151574412	-11.1395	7.64811e-06	2	151574412	B_1
2_151574426	-11.1395	7.64811e-06	2	151574426	B_1
2_151574431	-11.1395	7.64811e-06	2	151574431	B_1
2_151574640	-11.6279	3.38307e-06	2	151574640	B_1
2_151574747	-11.1395	7.64811e-06	2	151574747	B_1
2_151577153	-11.3756	7.2791e-06	2	151577153	B_1
2_178875326	-17.5942	3.26817e-06	2	178875326	B_1
2_181717415	-12.9891	7.20422e-06	2	181717415	B_1
2_211782621	-17.754	7.48722e-06	2	211782621	B_1
2_229741224	-11.5897	3.62655e-07	2	229741224	B_1
2_229741244	-11.5897	3.62655e-07	2	229741244	B_1
2_243307948	-17.6636	1.42839e-07	2	243307948	B_1
2_243307970	-17.6636	1.42839e-07	2	243307970	B_1
3_864617	-17.9094	2.38483e-06	3	864617	B_1
3_13921803	-17.2501	5.02283e-06	3	13921803	B_1
3_104873169	-18.782	2.37482e-06	3	104873169	B_1
3_126225254	-18.648	3.7294e-06	3	126225254	B_1
3_141191814	-16.7332	3.22534e-06	3	141191814	B_1
3_141193822	-16.4674	5.18751e-06	3	141193822	B_1
3_141216430	-16.4674	5.18751e-06	3	141216430	B_1
3_141217784	-16.4674	5.18751e-06	3	141217784	B_1
3_141220293	-16.6494	1.01185e-06	3	141220293	B_1
3_141220958	-16.4674	5.18751e-06	3	141220958	B_1
3_141221660	-16.4674	5.18751e-06	3	141221660	B_1
3_141223004	-18.9798	7.60023e-08	3	141223004	B_1
3_141223079	-19.7827	6.59927e-07	3	141223079	B_1
3_141224044	-16.4674	5.18751e-06	3	141224044	B_1
3_141225119	-18.0131	3.71856e-08	3	141225119	B_1
3_141226629	-16.4674	5.18751e-06	3	141226629	B_1
3_141230760	-16.4674	5.18751e-06	3	141230760	B_1
3_156839260	-14.6895	2.28884e-06	3	156839260	B_1
3_160469478	-15.8918	5.50543e-06	3	160469478	B_1
3_171494332	-16.9524	5.7655e-06	3	171494332	B_1
3_183570767	-12.3933	3.63444e-06	3	183570767	B_1
3_219681727	-15.4773	3.48135e-06	3	219681727	B_1
3_219867434	-15.4241	7.10609e-06	3	219867434	B_1
3_231119934	-11.6373	6.1835e-06	3	231119934	B_1
3_233850804	-14.6394	7.61797e-06	3	233850804	B_1
3_233850927	-14.6394	7.61797e-06	3	233850927	B_1
3_233850967	-14.6394	7.61797e-06	3	233850967	B_1
3_233851156	-14.6394	7.61797e-06	3	233851156	B_1
3_233855938	-14.7426	4.39238e-06	3	233855938	B_1
3_233856005	-14.7426	4.39238e-06	3	233856005	B_1
3_233856129	-15.7535	6.71583e-06	3	233856129	B_1
3_233856167	-15.7535	6.71583e-06	3	233856167	B_1
3_233933639	-17.6444	3.74234e-06	3	233933639	B_1
4_7169367	-17.2985	1.46106e-06	4	7169367	B_1
4_15544467	-9.10629	1.19398e-06	4	15544467	B_1
4_20713912	-15.2393	3.93583e-06	4	20713912	B_1
4_20747517	-14.7927	6.35469e-06	4	20747517	B_1
4_27940371	-15.907	8.05518e-06	4	27940371	B_1
4_29235228	-12.6376	2.21234e-06	4	29235228	B_1
4_39326346	-12.5731	8.83211e-07	4	39326346	B_1
4_39326526	-12.5731	8.83211e-07	4	39326526	B_1
4_39326663	-12.5731	8.83211e-07	4	39326663	B_1
4_39326756	-12.5731	8.83211e-07	4	39326756	B_1
4_39327803	-12.5731	8.83211e-07	4	39327803	B_1
4_39328497	-12.5731	8.83211e-07	4	39328497	B_1
4_39328522	-12.5731	8.83211e-07	4	39328522	B_1
4_39328570	-12.5731	8.83211e-07	4	39328570	B_1
4_39328582	-13.1978	3.00121e-07	4	39328582	B_1
4_39328835	-13.1978	3.00121e-07	4	39328835	B_1
4_39331261	-13.1978	3.00121e-07	4	39331261	B_1
4_39331484	-13.1978	3.00121e-07	4	39331484	B_1
4_39332909	-11.418	2.69044e-06	4	39332909	B_1
4_39335800	-13.1978	3.00121e-07	4	39335800	B_1
4_39336217	-11.1883	3.26242e-06	4	39336217	B_1
4_39336252	-13.1978	3.00121e-07	4	39336252	B_1
4_39336734	-13.1978	3.00121e-07	4	39336734	B_1
4_39339039	-13.1978	3.00121e-07	4	39339039	B_1
4_39339261	-12.7299	4.55805e-07	4	39339261	B_1
4_39341687	-13.1978	3.00121e-07	4	39341687	B_1
4_39343221	-13.1978	3.00121e-07	4	39343221	B_1
4_39343232	-13.1978	3.00121e-07	4	39343232	B_1
4_39343332	-13.2513	3.92489e-07	4	39343332	B_1
4_39343381	-13.1978	3.00121e-07	4	39343381	B_1
4_39343415	-13.413	7.33311e-08	4	39343415	B_1
4_39343447	-13.1978	3.00121e-07	4	39343447	B_1
4_39343730	-13.1978	3.00121e-07	4	39343730	B_1
4_39343743	-13.1978	3.00121e-07	4	39343743	B_1
4_39343854	-13.1075	2.20942e-07	4	39343854	B_1
4_39344030	-13.1978	3.00121e-07	4	39344030	B_1
4_39344188	-13.1978	3.00121e-07	4	39344188	B_1
4_39344250	-13.1978	3.00121e-07	4	39344250	B_1
4_39344517	-13.1978	3.00121e-07	4	39344517	B_1
4_39345037	-14.942	6.39252e-07	4	39345037	B_1
4_39345038	-14.942	6.39252e-07	4	39345038	B_1
4_39345099	-14.942	6.39252e-07	4	39345099	B_1
4_39345274	-14.942	6.39252e-07	4	39345274	B_1
4_39345396	-15.9905	2.91509e-08	4	39345396	B_1
4_39346802	-14.942	6.39252e-07	4	39346802	B_1
4_39348096	-10.4424	8.20291e-06	4	39348096	B_1
4_39348342	-14.942	6.39252e-07	4	39348342	B_1
4_39348402	-12.5452	8.40039e-06	4	39348402	B_1
4_39348827	-14.942	6.39252e-07	4	39348827	B_1
4_39349010	-14.942	6.39252e-07	4	39349010	B_1
4_39349045	-14.942	6.39252e-07	4	39349045	B_1
4_39349535	-14.4577	6.43349e-06	4	39349535	B_1
4_39349716	-14.4577	6.43349e-06	4	39349716	B_1
4_39349977	-14.4577	6.43349e-06	4	39349977	B_1
4_39350012	-14.4577	6.43349e-06	4	39350012	B_1
4_39350212	-14.4577	6.43349e-06	4	39350212	B_1
4_39350566	-14.4577	6.43349e-06	4	39350566	B_1
4_39351940	-14.4577	6.43349e-06	4	39351940	B_1
4_39352133	-14.4577	6.43349e-06	4	39352133	B_1
4_39352191	-14.4577	6.43349e-06	4	39352191	B_1
4_39352552	-14.4577	6.43349e-06	4	39352552	B_1
4_49676587	-13.8365	3.23238e-06	4	49676587	B_1
4_50651833	-12.9235	7.20101e-06	4	50651833	B_1
4_50664260	-13.1537	4.72363e-06	4	50664260	B_1
4_51915639	-12.0754	4.15331e-06	4	51915639	B_1
4_56732681	-19.3602	2.15028e-06	4	56732681	B_1
4_76188105	-20.74	2.59982e-08	4	76188105	B_1
4_89060868	-14.6176	1.60465e-06	4	89060868	B_1
4_91550987	-14.8574	2.83435e-06	4	91550987	B_1
4_91786592	-16.2189	5.65651e-07	4	91786592	B_1
4_125517648	-19.1975	1.31635e-06	4	125517648	B_1
4_125518085	-19.1975	1.31635e-06	4	125518085	B_1
4_125519335	-19.1975	1.31635e-06	4	125519335	B_1
4_127264541	-15.8228	8.31229e-06	4	127264541	B_1
4_127267771	-14.866	4.15282e-06	4	127267771	B_1
4_135600533	-11.8324	7.48982e-06	4	135600533	B_1
4_158118568	-18.7481	1.87266e-06	4	158118568	B_1
4_158118572	-18.7481	1.87266e-06	4	158118572	B_1
4_181035076	-16.334	1.31081e-07	4	181035076	B_1
4_199614956	-16.1986	1.94942e-08	4	199614956	B_1
4_199615044	-15.3888	7.46471e-08	4	199615044	B_1
4_211513863	-13.6211	3.61843e-06	4	211513863	B_1
4_219492980	-9.04765	7.3475e-06	4	219492980	B_1
4_219514212	-9.64259	7.28643e-06	4	219514212	B_1
4_219514346	-9.81649	4.56758e-06	4	219514346	B_1
4_220460480	-11.3053	7.33564e-06	4	220460480	B_1
4_220460844	-11.1923	6.43889e-06	4	220460844	B_1
4_220460879	-11.1923	6.43889e-06	4	220460879	B_1
4_220461163	-11.1923	6.43889e-06	4	220461163	B_1
4_220461172	-11.1923	6.43889e-06	4	220461172	B_1
4_220461574	-11.1923	6.43889e-06	4	220461574	B_1
4_220461679	-11.1923	6.43889e-06	4	220461679	B_1
4_225933135	-10.6208	1.73003e-06	4	225933135	B_1
4_244168483	-15.1903	3.56168e-06	4	244168483	B_1
4_246492531	-11.3674	6.53437e-06	4	246492531	B_1
4_246956148	-10.1778	5.14753e-06	4	246956148	B_1
5_21202758	-12.8227	7.27448e-06	5	21202758	B_1
5_21202796	-13.7781	2.42042e-06	5	21202796	B_1
5_28040662	-19.2275	1.13332e-06	5	28040662	B_1
5_28040892	-17.719	1.40388e-06	5	28040892	B_1
5_52965959	-19.0756	1.08827e-07	5	52965959	B_1
5_52965977	-19.0756	1.08827e-07	5	52965977	B_1
5_52966048	-18.4729	5.39507e-10	5	52966048	B_1
5_52966146	-17.6765	4.58185e-07	5	52966146	B_1
5_52966233	-19.0756	1.08827e-07	5	52966233	B_1
5_52967142	-17.6646	2.1502e-06	5	52967142	B_1
5_55894530	-17.0196	1.33548e-06	5	55894530	B_1
5_70370198	-12.517	3.18719e-06	5	70370198	B_1
5_70370225	-12.517	3.18719e-06	5	70370225	B_1
5_90861308	-16.2187	8.01343e-06	5	90861308	B_1
5_90916807	-18.0109	1.55026e-06	5	90916807	B_1
5_90917001	-16.6146	5.4428e-06	5	90917001	B_1
5_132381765	-16.048	6.61276e-06	5	132381765	B_1
5_132448103	-15.1688	4.17176e-07	5	132448103	B_1
5_132449918	-17.2319	1.8641e-06	5	132449918	B_1
5_133162003	-16.8364	4.86227e-06	5	133162003	B_1
5_133176752	-16.1349	8.47488e-07	5	133176752	B_1
5_133549972	-14.49	7.12949e-06	5	133549972	B_1
5_133676714	-15.7188	2.22996e-07	5	133676714	B_1
5_133677251	-20.7648	2.18563e-08	5	133677251	B_1
5_133950237	-18.6454	5.24075e-07	5	133950237	B_1
5_138866711	-23.7502	2.04408e-08	5	138866711	B_1
5_142005737	-12.6803	7.77838e-07	5	142005737	B_1
5_142245224	-20.9447	8.87227e-08	5	142245224	B_1
5_143917192	-15.3859	4.56697e-06	5	143917192	B_1
5_167963522	-15.0815	4.8848e-06	5	167963522	B_1
5_168232710	-15.6901	6.85164e-06	5	168232710	B_1
5_168232731	-15.6901	6.85164e-06	5	168232731	B_1
5_181198736	-20.9686	2.50688e-06	5	181198736	B_1
5_181198956	-20.9686	2.50688e-06	5	181198956	B_1
5_181198983	-20.9686	2.50688e-06	5	181198983	B_1
5_181199828	-20.9686	2.50688e-06	5	181199828	B_1
5_181199950	-20.9686	2.50688e-06	5	181199950	B_1
5_181874650	-19.9142	7.21642e-06	5	181874650	B_1
5_181874922	-19.9142	7.21642e-06	5	181874922	B_1
5_182639150	-13.0721	7.73177e-06	5	182639150	B_1
5_182639224	-14.2699	7.60854e-06	5	182639224	B_1
5_182639572	-17.8548	1.26639e-06	5	182639572	B_1
5_182639575	-17.8548	1.26639e-06	5	182639575	B_1
5_182639597	-15.294	5.37579e-07	5	182639597	B_1
5_183190150	-18.2879	1.99904e-07	5	183190150	B_1
5_183190158	-18.2879	1.99904e-07	5	183190158	B_1
5_183190246	-18.2879	1.99904e-07	5	183190246	B_1
5_209632160	-13.536	3.85873e-06	5	209632160	B_1
5_209632215	-13.536	3.85873e-06	5	209632215	B_1
6_8349630	-20.2349	8.08057e-06	6	8349630	B_1
6_9599780	-8.73348	7.34367e-06	6	9599780	B_1
6_9911825	-12.8242	5.32175e-06	6	9911825	B_1
6_9911832	-14.7695	9.57568e-07	6	9911832	B_1
6_9912035	-14.7178	6.16925e-06	6	9912035	B_1
6_10942006	-20.6394	1.18817e-08	6	10942006	B_1
6_11086015	-13.3102	7.31114e-06	6	11086015	B_1
6_11229780	-18.7669	4.99591e-06	6	11229780	B_1
6_15808766	-12.7148	3.87157e-06	6	15808766	B_1
6_15903785	-14.2929	4.57499e-06	6	15903785	B_1
6_15912377	-15.0887	4.09273e-06	6	15912377	B_1
6_34679635	-11.8322	4.82163e-06	6	34679635	B_1
6_34679698	-12.7581	7.19359e-06	6	34679698	B_1
6_34679711	-12.7581	7.19359e-06	6	34679711	B_1
6_38657215	-14.9241	6.79552e-06	6	38657215	B_1
6_67492265	-15.8006	7.12045e-06	6	67492265	B_1
6_67492936	-15.8006	7.12045e-06	6	67492936	B_1
6_67495569	-16.7002	3.95235e-06	6	67495569	B_1
6_67496458	-16.7002	3.95235e-06	6	67496458	B_1
6_67502933	-15.8006	7.12045e-06	6	67502933	B_1
6_67505604	-15.8006	7.12045e-06	6	67505604	B_1
6_69517813	-12.653	3.14906e-06	6	69517813	B_1
6_69518833	-16.1055	6.53318e-07	6	69518833	B_1
6_77576586	-18.7958	1.09498e-07	6	77576586	B_1
6_77576646	-18.7958	1.09498e-07	6	77576646	B_1
6_78577069	-17.8828	2.09933e-06	6	78577069	B_1
6_79013065	-15.9502	7.24875e-06	6	79013065	B_1
6_79083040	-15.1511	5.18399e-06	6	79083040	B_1
6_79083913	-15.1511	5.18399e-06	6	79083913	B_1
6_79085176	-15.1511	5.18399e-06	6	79085176	B_1
6_79100614	-15.1511	5.18399e-06	6	79100614	B_1
6_79101908	-15.1511	5.18399e-06	6	79101908	B_1
6_83858643	-11.8671	6.22213e-06	6	83858643	B_1
6_83858669	-11.8671	6.22213e-06	6	83858669	B_1
6_85060776	-21.1398	3.45418e-06	6	85060776	B_1
6_85061523	-27.5284	1.27211e-09	6	85061523	B_1
6_90873102	-12.6177	4.85411e-06	6	90873102	B_1
6_109213707	9.8205	1.79389e-06	6	109213707	B_1
6_126853564	-15.8152	5.47835e-06	6	126853564	B_1
6_162291820	-19.0095	1.21358e-06	6	162291820	B_1
6_162390073	-13.9869	7.40784e-06	6	162390073	B_1
6_162390275	-15.7564	7.94875e-07	6	162390275	B_1
6_165701989	-18.369	7.10553e-06	6	165701989	B_1
6_165702896	-18.369	7.10553e-06	6	165702896	B_1
6_167164634	-14.916	4.4956e-06	6	167164634	B_1
6_167164645	-14.916	4.4956e-06	6	167164645	B_1
6_167164657	-14.916	4.4956e-06	6	167164657	B_1
7_3609387	-16.777	6.55295e-06	7	3609387	B_1
7_15916097	-14.0339	8.01843e-06	7	15916097	B_1
7_15916106	-14.0339	8.01843e-06	7	15916106	B_1
7_15916129	-14.0339	8.01843e-06	7	15916129	B_1
7_15916157	-14.0339	8.01843e-06	7	15916157	B_1
7_16913482	-17.5412	9.50733e-07	7	16913482	B_1
7_16914174	-15.1315	4.77595e-06	7	16914174	B_1
7_16914181	-15.1315	4.77595e-06	7	16914181	B_1
7_16914313	-16.6136	1.53752e-06	7	16914313	B_1
7_17214742	-17.5412	9.50733e-07	7	17214742	B_1
7_17219522	-14.9949	7.75116e-06	7	17219522	B_1
7_17223657	-15.7144	5.61102e-06	7	17223657	B_1
7_17524648	-14.5351	3.66472e-06	7	17524648	B_1
7_17524681	-14.1642	6.31699e-06	7	17524681	B_1
7_19916637	-15.2943	6.42242e-06	7	19916637	B_1
7_20390830	-20.2637	1.96857e-06	7	20390830	B_1
7_22565807	-21.2915	4.25937e-07	7	22565807	B_1
7_22565819	-21.2915	4.25937e-07	7	22565819	B_1
7_22639260	-21.5232	4.44944e-07	7	22639260	B_1
7_22639376	-21.5232	4.44944e-07	7	22639376	B_1
7_35746634	-19.3665	6.73566e-06	7	35746634	B_1
7_35746659	-17.8454	2.83219e-07	7	35746659	B_1
7_35746730	-19.3665	6.73566e-06	7	35746730	B_1
7_35763992	-19.3665	6.73566e-06	7	35763992	B_1
7_72720707	-18.1583	3.41589e-06	7	72720707	B_1
7_111647925	-20.6618	3.14025e-06	7	111647925	B_1
7_111648752	-20.6618	3.14025e-06	7	111648752	B_1
7_121175334	-12.4874	1.27662e-06	7	121175334	B_1
7_121175361	-11.4069	7.96274e-06	7	121175361	B_1
7_121175373	-12.1313	2.33684e-06	7	121175373	B_1
7_121175476	-12.8473	7.68578e-07	7	121175476	B_1
7_121175481	-12.8473	7.68578e-07	7	121175481	B_1
7_121175529	-12.1313	2.33684e-06	7	121175529	B_1
7_121175558	-12.1313	2.33684e-06	7	121175558	B_1
7_121175567	-11.8423	3.70009e-06	7	121175567	B_1
7_121175602	-11.8423	3.70009e-06	7	121175602	B_1
7_121175696	-12.4874	1.27662e-06	7	121175696	B_1
7_121175707	-12.2112	1.8367e-06	7	121175707	B_1
7_121175802	-12.2112	1.8367e-06	7	121175802	B_1
7_121175865	-12.2112	1.8367e-06	7	121175865	B_1
7_121175945	-12.2112	1.8367e-06	7	121175945	B_1
7_121175947	-12.2112	1.8367e-06	7	121175947	B_1
7_121176052	-12.2112	1.8367e-06	7	121176052	B_1
7_121176167	-12.2112	1.8367e-06	7	121176167	B_1
7_121176205	-12.2112	1.8367e-06	7	121176205	B_1
7_129201817	-18.2868	3.25548e-07	7	129201817	B_1
7_130967330	-8.94469	5.85377e-06	7	130967330	B_1
7_131208704	-9.97951	6.2917e-06	7	131208704	B_1
7_131208743	-11.2398	1.03185e-06	7	131208743	B_1
7_131208944	-12.8648	6.91648e-06	7	131208944	B_1
7_174296213	-14.5072	6.08089e-06	7	174296213	B_1
7_181589113	-18.6676	2.41387e-06	7	181589113	B_1
7_181589349	-22.0161	1.07207e-07	7	181589349	B_1
7_181590963	-18.6676	2.41387e-06	7	181590963	B_1
7_181605394	-22.0161	1.07207e-07	7	181605394	B_1
8_3649806	-13.5789	8.02128e-06	8	3649806	B_1
8_3650279	-14.0607	4.56722e-06	8	3650279	B_1
8_3650393	-14.0607	4.56722e-06	8	3650393	B_1
8_25513744	-19.7898	5.67466e-07	8	25513744	B_1
8_33717625	10.4177	2.44856e-06	8	33717625	B_1
8_33718120	-17.8982	3.9668e-06	8	33718120	B_1
8_33718430	-16.1493	7.1463e-06	8	33718430	B_1
8_35616418	-15.974	7.73609e-06	8	35616418	B_1
8_35616480	-15.974	7.73609e-06	8	35616480	B_1
8_48578424	-25.598	4.92541e-09	8	48578424	B_1
8_59505620	-23.0293	1.12984e-06	8	59505620	B_1
8_63812583	-18.7611	1.68672e-06	8	63812583	B_1
8_63814010	-18.7611	1.68672e-06	8	63814010	B_1
8_63820518	-18.7611	1.68672e-06	8	63820518	B_1
8_63820579	-21.3832	1.87377e-07	8	63820579	B_1
8_63820580	-21.3832	1.87377e-07	8	63820580	B_1
8_63826063	-18.7611	1.68672e-06	8	63826063	B_1
8_63826603	-17.5465	1.54018e-06	8	63826603	B_1
8_63826972	-19.3867	7.40833e-07	8	63826972	B_1
8_63827083	-17.1528	7.3517e-06	8	63827083	B_1
8_68250774	-21.4303	6.79603e-06	8	68250774	B_1
8_73956558	-19.1322	5.93689e-06	8	73956558	B_1
8_73993789	-19.801	1.46208e-06	8	73993789	B_1
8_74413076	-19.2741	1.55194e-06	8	74413076	B_1
8_74413163	-21.137	4.72096e-07	8	74413163	B_1
8_90591811	-11.4859	3.71494e-06	8	90591811	B_1
8_94881058	-14.5156	6.29709e-06	8	94881058	B_1
8_94881225	-15.9471	5.0415e-06	8	94881225	B_1
8_94881239	-13.8182	5.3929e-06	8	94881239	B_1
8_94881257	-15.9471	5.0415e-06	8	94881257	B_1
8_94881267	-15.2068	7.97747e-06	8	94881267	B_1
8_94881287	-15.2068	7.97747e-06	8	94881287	B_1
8_94881416	-15.9471	5.0415e-06	8	94881416	B_1
8_94881470	-15.9471	5.0415e-06	8	94881470	B_1
8_94881471	-15.9471	5.0415e-06	8	94881471	B_1
8_94924286	-20.4334	3.64251e-07	8	94924286	B_1
8_95023239	-15.926	7.01064e-06	8	95023239	B_1
8_95023286	-15.926	7.01064e-06	8	95023286	B_1
8_95023400	-17.5256	1.78661e-06	8	95023400	B_1
8_95023434	-17.5256	1.78661e-06	8	95023434	B_1
8_95025449	-19.9085	7.95137e-07	8	95025449	B_1
8_95025460	-19.9085	7.95137e-07	8	95025460	B_1
8_98820777	-15.1868	8.13067e-06	8	98820777	B_1
8_104774927	-9.5405	5.32489e-06	8	104774927	B_1
8_130268461	-22.1082	1.62271e-06	8	130268461	B_1
8_146198116	-16.3032	6.77643e-06	8	146198116	B_1
8_170632919	-18.7893	2.60651e-07	8	170632919	B_1
8_172700322	-14.5688	3.23446e-06	8	172700322	B_1
9_20229297	-19.7513	3.6589e-06	9	20229297	B_1
9_20229906	-19.7513	3.6589e-06	9	20229906	B_1
9_20232174	-20.0509	1.02492e-06	9	20232174	B_1
9_21513135	-16.6782	5.51337e-06	9	21513135	B_1
9_21513208	-16.2113	4.17108e-06	9	21513208	B_1
9_21694491	-16.6248	1.31171e-06	9	21694491	B_1
9_21694737	-16.6248	1.31171e-06	9	21694737	B_1
9_68139223	-17.2458	5.67036e-06	9	68139223	B_1
9_127899214	-14.704	2.84335e-06	9	127899214	B_1
9_140932166	-19.6019	7.2211e-07	9	140932166	B_1
9_140961143	-18.5807	2.39522e-06	9	140961143	B_1
9_140963377	-18.5807	2.39522e-06	9	140963377	B_1
9_147601197	-13.3643	4.67954e-06	9	147601197	B_1
9_147601215	-13.9981	2.47473e-06	9	147601215	B_1
9_148000394	-15.9052	3.22603e-06	9	148000394	B_1
9_150200086	-10.9424	6.96754e-06	9	150200086	B_1
9_150487581	-16.3359	1.49568e-06	9	150487581	B_1
9_151986292	-11.1892	9.07335e-07	9	151986292	B_1
9_151986310	-9.88206	6.98571e-06	9	151986310	B_1
9_151986327	-11.1892	9.07335e-07	9	151986327	B_1
9_151986342	-11.1892	9.07335e-07	9	151986342	B_1
9_151986349	-11.1892	9.07335e-07	9	151986349	B_1
9_154451482	-24.0556	1.00886e-07	9	154451482	B_1
9_154457319	-18.8156	4.10557e-06	9	154457319	B_1
9_154622537	-23.3945	9.04944e-08	9	154622537	B_1
9_155118340	-21.5921	2.95195e-06	9	155118340	B_1
9_155118421	-19.9007	4.68249e-06	9	155118421	B_1
10_6069171	-18.0048	3.40056e-06	10	6069171	B_1
10_115852076	-15.2898	5.59128e-08	10	115852076	B_1
10_115852078	-14.5352	1.10624e-07	10	115852078	B_1
10_115857126	-14.0285	1.04914e-06	10	115857126	B_1
10_139348267	-10.5121	7.74855e-07	10	139348267	B_1
10_139348341	-10.9207	1.01366e-06	10	139348341	B_1
10_148403281	-13.0132	5.76403e-06	10	148403281	B_1
10_148403353	-13.4553	1.20235e-06	10	148403353	B_1
10_148403367	-14.0634	2.16739e-06	10	148403367	B_1
1_129784531	-11.6511	6.61063e-06	1	129784531	B_2
1_131755640	-11.841	1.5215e-06	1	131755640	B_2
1_262976666	-10.4442	6.10978e-06	1	262976666	B_2
1_302480333	-6.65707	7.69595e-06	1	302480333	B_2
1_302480393	-6.65707	7.69595e-06	1	302480393	B_2
1_302480482	-6.90137	3.3691e-06	1	302480482	B_2
1_302480484	-6.90137	3.3691e-06	1	302480484	B_2
3_13824390	9.05621	8.45385e-06	3	13824390	B_2
3_27550144	-12.3461	5.68922e-06	3	27550144	B_2
3_27551642	-10.4588	7.35051e-06	3	27551642	B_2
3_27551648	-10.4588	7.35051e-06	3	27551648	B_2
3_27551649	-10.4588	7.35051e-06	3	27551649	B_2
3_27551654	-10.4588	7.35051e-06	3	27551654	B_2
3_27551663	-10.4588	7.35051e-06	3	27551663	B_2
3_27551694	-10.4588	7.35051e-06	3	27551694	B_2
3_27551695	-10.4588	7.35051e-06	3	27551695	B_2
3_27551705	-10.4588	7.35051e-06	3	27551705	B_2
3_27551729	-10.4588	7.35051e-06	3	27551729	B_2
3_27551734	-10.4588	7.35051e-06	3	27551734	B_2
3_52127961	-12.0327	6.43518e-06	3	52127961	B_2
5_61870900	-7.33629	2.11807e-06	5	61870900	B_2
5_61892215	-7.18134	3.98665e-06	5	61892215	B_2
5_61895579	-7.18134	3.98665e-06	5	61895579	B_2
5_61897694	-7.18134	3.98665e-06	5	61897694	B_2
6_103614191	6.93038	5.78194e-06	6	103614191	B_2
6_104653064	7.40018	4.33035e-06	6	104653064	B_2
6_104674929	-8.07725	3.9338e-07	6	104674929	B_2
6_104678830	-7.63991	3.34321e-06	6	104678830	B_2
6_104681372	-8.45389	1.25949e-06	6	104681372	B_2
6_104686168	-8.02023	2.85459e-06	6	104686168	B_2
6_104686385	-7.9141	1.52678e-06	6	104686385	B_2
6_104686610	-8.06806	4.98337e-07	6	104686610	B_2
6_104688297	-7.60382	4.46738e-06	6	104688297	B_2
6_104692155	-7.95712	1.57757e-06	6	104692155	B_2
6_104702806	-7.36126	5.13596e-06	6	104702806	B_2
6_104752700	-8.11581	1.68936e-06	6	104752700	B_2
6_104759137	-7.21264	5.56669e-06	6	104759137	B_2
6_104765550	-8.65077	2.45124e-07	6	104765550	B_2
6_104769334	-7.42264	2.54636e-06	6	104769334	B_2
6_104795708	-7.32941	2.75955e-06	6	104795708	B_2
6_104795709	-7.32941	2.75955e-06	6	104795709	B_2
6_104796695	-7.67849	8.89529e-07	6	104796695	B_2
6_104797384	-7.23369	4.53032e-06	6	104797384	B_2
6_104798305	-8.02862	3.54898e-07	6	104798305	B_2
6_104799426	-8.0579	2.26356e-07	6	104799426	B_2
6_104799602	-8.16616	2.1695e-07	6	104799602	B_2
6_104800264	-7.49809	1.85828e-06	6	104800264	B_2
6_104800328	-7.65854	8.88827e-07	6	104800328	B_2
6_104817067	-7.53412	7.95067e-06	6	104817067	B_2
6_104817309	-7.53412	7.95067e-06	6	104817309	B_2
6_105491810	8.01173	3.41433e-06	6	105491810	B_2
6_105492345	7.64567	8.06063e-06	6	105492345	B_2
6_105493470	-8.05016	7.36439e-07	6	105493470	B_2
6_105495673	-8.30554	1.30195e-07	6	105495673	B_2
6_105495794	-8.30554	1.30195e-07	6	105495794	B_2
6_105495918	-8.33081	1.0944e-07	6	105495918	B_2
8_179330923	-8.88726	8.24526e-06	8	179330923	B_2
8_179331622	-9.27787	6.514e-06	8	179331622	B_2
8_179331801	-9.27787	6.514e-06	8	179331801	B_2
8_179331941	-9.27787	6.514e-06	8	179331941	B_2
8_179332189	-9.08374	3.75143e-06	8	179332189	B_2
1_302253397	-9.50038	2.28326e-06	1	302253397	G_1
1_302373414	9.12049	1.82716e-06	1	302373414	G_1
2_7731618	-11.3591	3.36946e-06	2	7731618	G_1
2_33675806	-13.156	5.46021e-06	2	33675806	G_1
2_33784570	-13.4197	5.17866e-06	2	33784570	G_1
2_33784616	-13.4197	5.17866e-06	2	33784616	G_1
2_33786118	-13.7224	1.65429e-06	2	33786118	G_1
2_33786283	-13.7224	1.65429e-06	2	33786283	G_1
2_33786306	-13.7224	1.65429e-06	2	33786306	G_1
2_33786316	-13.7224	1.65429e-06	2	33786316	G_1
2_33786364	-13.7224	1.65429e-06	2	33786364	G_1
2_33786423	-12.5357	8.09287e-06	2	33786423	G_1
2_33786442	-12.5357	8.09287e-06	2	33786442	G_1
2_33786512	-12.5357	8.09287e-06	2	33786512	G_1
2_33786589	-12.4056	6.00971e-06	2	33786589	G_1
2_33786686	-12.4056	6.00971e-06	2	33786686	G_1
2_33786704	-13.5037	1.28799e-06	2	33786704	G_1
2_33786718	-13.5037	1.28799e-06	2	33786718	G_1
2_33786776	-13.5037	1.28799e-06	2	33786776	G_1
2_33786787	-13.5037	1.28799e-06	2	33786787	G_1
2_33786870	-13.6966	1.30544e-06	2	33786870	G_1
2_33787162	-13.807	3.86117e-06	2	33787162	G_1
2_33788006	-13.2339	3.35624e-06	2	33788006	G_1
2_153459815	-10.9408	5.14493e-06	2	153459815	G_1
2_184447425	-10.0862	8.14459e-06	2	184447425	G_1
2_184447434	-10.0862	8.14459e-06	2	184447434	G_1
2_184447435	-10.0862	8.14459e-06	2	184447435	G_1
2_184447451	-10.0862	8.14459e-06	2	184447451	G_1
2_213066381	11.2466	5.11306e-06	2	213066381	G_1
2_241675142	13.0884	7.13767e-06	2	241675142	G_1
2_241675666	13.268	7.02458e-06	2	241675666	G_1
2_241675670	13.268	7.02458e-06	2	241675670	G_1
2_241675721	13.7282	5.3465e-06	2	241675721	G_1
3_25524626	9.63187	2.00653e-06	3	25524626	G_1
3_118506584	14.1086	8.32025e-06	3	118506584	G_1
3_220104756	-9.26899	6.09273e-06	3	220104756	G_1
4_134637717	13.1487	6.86786e-06	4	134637717	G_1
4_134637943	13.4307	3.34018e-06	4	134637943	G_1
4_134637978	12.8662	3.54181e-06	4	134637978	G_1
4_197362104	14.8604	8.16449e-06	4	197362104	G_1
4_197362105	14.8604	8.16449e-06	4	197362105	G_1
4_233254215	8.89858	8.60507e-06	4	233254215	G_1
5_193414187	14.9343	5.87219e-06	5	193414187	G_1
5_193415543	15.0566	4.53079e-06	5	193415543	G_1
5_193422205	14.6839	5.17886e-06	5	193422205	G_1
5_193469330	13.598	6.74314e-06	5	193469330	G_1
5_193472410	14.8163	7.90603e-06	5	193472410	G_1
5_221155208	15.5326	3.05182e-06	5	221155208	G_1
6_17806128	16.0777	8.22999e-06	6	17806128	G_1
6_23652688	13.355	1.79999e-06	6	23652688	G_1
6_88418677	14.5705	7.59507e-06	6	88418677	G_1
7_14098263	-11.3358	1.57384e-06	7	14098263	G_1
7_58479817	17.5251	3.76487e-06	7	58479817	G_1
7_107118441	14.0996	2.35471e-06	7	107118441	G_1
7_119004081	13.0202	7.8903e-06	7	119004081	G_1
7_119004086	13.0202	7.8903e-06	7	119004086	G_1
7_119004119	13.0202	7.8903e-06	7	119004119	G_1
8_8697246	-13.8555	7.77211e-06	8	8697246	G_1
8_35937719	15.8641	1.44822e-06	8	35937719	G_1
8_93756591	-8.97178	6.96002e-06	8	93756591	G_1
9_9596472	-11.5775	7.29539e-06	9	9596472	G_1
9_9603169	-10.9553	8.41549e-06	9	9603169	G_1
9_9603178	-10.9553	8.41549e-06	9	9603178	G_1
9_9603270	-10.9553	8.41549e-06	9	9603270	G_1
9_9603378	-10.8834	3.54727e-06	9	9603378	G_1
9_9607595	-10.9553	8.41549e-06	9	9607595	G_1
9_9609775	-10.9553	8.41549e-06	9	9609775	G_1
9_9611097	-10.5211	7.46203e-06	9	9611097	G_1
9_9632726	-10.8094	8.04527e-06	9	9632726	G_1
9_9633890	-11.2818	4.55788e-06	9	9633890	G_1
9_9650572	-10.6366	3.53971e-06	9	9650572	G_1
9_9651701	-10.4196	7.45322e-06	9	9651701	G_1
9_92163557	14.1987	7.46413e-06	9	92163557	G_1
9_92163932	14.1987	7.46413e-06	9	92163932	G_1
9_92165551	13.9927	3.10189e-06	9	92165551	G_1
9_92351919	11.9524	4.23274e-07	9	92351919	G_1
9_140905073	11.785	3.3925e-06	9	140905073	G_1
10_1492230	9.83163	2.45079e-06	10	1492230	G_1
10_1492337	9.39066	6.11877e-06	10	1492337	G_1
10_8777211	14.1461	2.80635e-06	10	8777211	G_1
10_132200580	-9.7414	7.85354e-06	10	132200580	G_1
1_23225041	-17.9714	5.52309e-06	1	23225041	G_2
1_31883072	-18.907	2.90028e-06	1	31883072	G_2
1_171450577	-21.139	7.64056e-06	1	171450577	G_2
1_171450632	-26.5722	7.43142e-06	1	171450632	G_2
1_171450687	-26.5722	7.43142e-06	1	171450687	G_2
1_171450829	-24.6544	7.20303e-06	1	171450829	G_2
1_233760305	28.6963	1.80017e-07	1	233760305	G_2
1_233761197	28.4008	1.43926e-06	1	233761197	G_2
1_233763485	28.6963	1.80017e-07	1	233763485	G_2
1_233766085	28.6963	1.80017e-07	1	233766085	G_2
1_233820486	28.6963	1.80017e-07	1	233820486	G_2
1_233823951	28.4008	1.43926e-06	1	233823951	G_2
1_233825207	28.4008	1.43926e-06	1	233825207	G_2
1_233825237	28.4008	1.43926e-06	1	233825237	G_2
1_233827891	28.4008	1.43926e-06	1	233827891	G_2
1_233835884	28.6963	1.80017e-07	1	233835884	G_2
1_233840227	24.9642	7.92469e-07	1	233840227	G_2
1_233844827	28.4008	1.43926e-06	1	233844827	G_2
1_233854723	28.6963	1.80017e-07	1	233854723	G_2
1_244605321	-14.2331	5.20999e-06	1	244605321	G_2
1_244605356	-15.3528	8.88005e-07	1	244605356	G_2
1_244605399	-15.3528	8.88005e-07	1	244605399	G_2
1_244605412	-15.3528	8.88005e-07	1	244605412	G_2
1_244605472	-15.3528	8.88005e-07	1	244605472	G_2
1_244605588	-13.4163	6.48617e-06	1	244605588	G_2
1_244605620	-13.4163	6.48617e-06	1	244605620	G_2
1_244605737	-13.1537	7.915e-06	1	244605737	G_2
2_227230898	18.9482	7.44047e-06	2	227230898	G_2
2_227230902	18.9482	7.44047e-06	2	227230902	G_2
2_227230917	18.9482	7.44047e-06	2	227230917	G_2
2_227230920	18.9482	7.44047e-06	2	227230920	G_2
2_227230921	18.9482	7.44047e-06	2	227230921	G_2
3_96197759	14.921	3.17533e-06	3	96197759	G_2
3_96197762	14.921	3.17533e-06	3	96197762	G_2
6_87896972	-18.5224	7.07447e-06	6	87896972	G_2
6_87896991	-18.5224	7.07447e-06	6	87896991	G_2
6_87897004	-18.5224	7.07447e-06	6	87897004	G_2
6_87897008	-18.5224	7.07447e-06	6	87897008	G_2
6_88584133	-13.657	1.14697e-06	6	88584133	G_2
6_88584251	-13.1421	4.99804e-06	6	88584251	G_2
7_7997378	18.9797	2.98897e-06	7	7997378	G_2
7_7997905	18.9797	2.98897e-06	7	7997905	G_2
7_8032210	20.2024	2.14203e-07	7	8032210	G_2
7_8032358	20.2024	2.14203e-07	7	8032358	G_2
7_8032377	20.2024	2.14203e-07	7	8032377	G_2
7_8032424	20.2024	2.14203e-07	7	8032424	G_2
7_168422177	17.0961	2.08291e-06	7	168422177	G_2
7_168422633	16.2248	1.99574e-06	7	168422633	G_2
7_168427218	14.3908	4.47447e-06	7	168427218	G_2
9_106570676	16.5199	6.59769e-06	9	106570676	G_2
9_152893867	22.6805	2.07304e-06	9	152893867	G_2
10_35948037	-22.527	2.77827e-06	10	35948037	G_2
10_109834203	14.278	8.46265e-06	10	109834203	G_2
10_109834280	14.278	8.46265e-06	10	109834280	G_2
10_109834284	14.278	8.46265e-06	10	109834284	G_2
10_110746832	-14.7796	2.54395e-06	10	110746832	G_2
10_110746847	-14.7796	2.54395e-06	10	110746847	G_2
10_112668327	15.0052	4.50271e-06	10	112668327	G_2
10_112668403	15.0052	4.50271e-06	10	112668403	G_2
10_112668451	15.0052	4.50271e-06	10	112668451	G_2
10_112668471	15.0052	4.50271e-06	10	112668471	G_2
10_112668533	15.0052	4.50271e-06	10	112668533	G_2
10_112668631	15.0121	6.41277e-06	10	112668631	G_2
10_112668647	15.0121	6.41277e-06	10	112668647	G_2
10_112668655	15.0121	6.41277e-06	10	112668655	G_2
10_112668658	15.0121	6.41277e-06	10	112668658	G_2
1_302253397	-8.76401	2.9441e-06	1	302253397	Gray_1
1_302373414	8.03727	6.78088e-06	1	302373414	Gray_1
2_7731618	-10.6376	3.11126e-06	2	7731618	Gray_1
2_7731643	-10.3686	7.82159e-06	2	7731643	Gray_1
2_7731650	-10.3686	7.82159e-06	2	7731650	Gray_1
2_7731747	-12.7723	5.23788e-06	2	7731747	Gray_1
2_7731748	-12.7723	5.23788e-06	2	7731748	Gray_1
2_33786704	-11.926	5.7739e-06	2	33786704	Gray_1
2_33786718	-11.926	5.7739e-06	2	33786718	Gray_1
2_33786776	-11.926	5.7739e-06	2	33786776	Gray_1
2_33786787	-11.926	5.7739e-06	2	33786787	Gray_1
2_33786870	-12.1142	5.68171e-06	2	33786870	Gray_1
2_153459815	-10.1236	5.96918e-06	2	153459815	Gray_1
2_184447425	-9.52576	6.58662e-06	2	184447425	Gray_1
2_184447434	-9.52576	6.58662e-06	2	184447434	Gray_1
2_184447435	-9.52576	6.58662e-06	2	184447435	Gray_1
2_184447451	-9.52576	6.58662e-06	2	184447451	Gray_1
2_201465575	8.69	6.35897e-06	2	201465575	Gray_1
2_213066381	10.7021	3.18234e-06	2	213066381	Gray_1
3_25524626	8.75917	3.76906e-06	3	25524626	Gray_1
3_118506584	13.333	6.38925e-06	3	118506584	Gray_1
3_183570767	-11.8366	7.25292e-06	3	183570767	Gray_1
4_9595796	17.1522	5.55285e-06	4	9595796	Gray_1
4_9595839	17.1522	5.55285e-06	4	9595839	Gray_1
4_9595848	17.1522	5.55285e-06	4	9595848	Gray_1
4_134637943	12.3665	4.29336e-06	4	134637943	Gray_1
4_134637978	11.7759	5.14837e-06	4	134637978	Gray_1
4_197362104	13.8363	7.99077e-06	4	197362104	Gray_1
4_197362105	13.8363	7.99077e-06	4	197362105	Gray_1
5_3166158	-10.3319	6.7385e-06	5	3166158	Gray_1
5_13534881	-9.57631	5.80448e-06	5	13534881	Gray_1
5_13535611	-9.57631	5.80448e-06	5	13535611	Gray_1
5_173934186	-11.9088	6.41673e-06	5	173934186	Gray_1
5_221155208	14.6869	2.15535e-06	5	221155208	Gray_1
6_23652688	12.0038	4.43639e-06	6	23652688	Gray_1
7_14098263	-10.4021	3.83491e-06	7	14098263	Gray_1
7_58479817	16.8694	2.28167e-06	7	58479817	Gray_1
7_107118441	13.2722	1.84573e-06	7	107118441	Gray_1
8_35937719	14.0855	4.87236e-06	8	35937719	Gray_1
8_93756591	-8.46841	5.69858e-06	8	93756591	Gray_1
9_9603378	-10.0241	5.15244e-06	9	9603378	Gray_1
9_92165551	12.6496	6.32397e-06	9	92165551	Gray_1
9_92351919	10.7323	1.89399e-06	9	92351919	Gray_1
9_140905073	10.9534	4.14465e-06	9	140905073	Gray_1
10_1492230	8.83607	5.70682e-06	10	1492230	Gray_1
10_8777211	12.6627	8.33525e-06	10	8777211	Gray_1
10_133326550	14.5449	7.54874e-06	10	133326550	Gray_1
10_134652663	10.9242	8.13663e-06	10	134652663	Gray_1
10_134652674	10.9242	8.13663e-06	10	134652674	Gray_1
1_23122316	-14.239	8.17857e-06	1	23122316	Gray_2
1_23205102	-14.3525	7.03159e-06	1	23205102	Gray_2
1_23225041	-15.278	6.65705e-07	1	23225041	Gray_2
1_31883072	-15.9694	3.1544e-07	1	31883072	Gray_2
1_31942116	-16.023	2.39393e-06	1	31942116	Gray_2
1_102377250	-13.5667	7.37913e-06	1	102377250	Gray_2
1_171450577	-17.79	1.45823e-06	1	171450577	Gray_2
1_171450632	-22.6175	1.11259e-06	1	171450632	Gray_2
1_171450687	-22.6175	1.11259e-06	1	171450687	Gray_2
1_171450829	-21.0776	9.13295e-07	1	171450829	Gray_2
1_215693160	14.6049	5.68444e-06	1	215693160	Gray_2
1_215693164	14.6049	5.68444e-06	1	215693164	Gray_2
1_233760305	20.9943	1.35686e-06	1	233760305	Gray_2
1_233763485	20.9943	1.35686e-06	1	233763485	Gray_2
1_233766085	20.9943	1.35686e-06	1	233766085	Gray_2
1_233820486	20.9943	1.35686e-06	1	233820486	Gray_2
1_233835884	20.9943	1.35686e-06	1	233835884	Gray_2
1_233840227	18.3042	4.4416e-06	1	233840227	Gray_2
1_233854723	20.9943	1.35686e-06	1	233854723	Gray_2
1_244605321	-11.0381	4.902e-06	1	244605321	Gray_2
1_244605356	-11.8675	8.95741e-07	1	244605356	Gray_2
1_244605399	-11.8675	8.95741e-07	1	244605399	Gray_2
1_244605412	-11.8675	8.95741e-07	1	244605412	Gray_2
1_244605472	-11.8675	8.95741e-07	1	244605472	Gray_2
1_244605588	-10.4417	5.682e-06	1	244605588	Gray_2
1_244605620	-10.4417	5.682e-06	1	244605620	Gray_2
1_244605737	-10.2601	6.43421e-06	1	244605737	Gray_2
3_190365089	-19.3793	7.78624e-06	3	190365089	Gray_2
4_70822964	-12.3586	8.05017e-06	4	70822964	Gray_2
4_70822995	12.9456	6.20153e-06	4	70822995	Gray_2
4_70823017	-12.3586	8.05017e-06	4	70823017	Gray_2
6_87896972	-15.0079	3.09784e-06	6	87896972	Gray_2
6_87896991	-15.0079	3.09784e-06	6	87896991	Gray_2
6_87897004	-15.0079	3.09784e-06	6	87897004	Gray_2
6_87897008	-15.0079	3.09784e-06	6	87897008	Gray_2
7_8032210	15.2964	7.17529e-07	7	8032210	Gray_2
7_8032358	15.2964	7.17529e-07	7	8032358	Gray_2
7_8032377	15.2964	7.17529e-07	7	8032377	Gray_2
7_8032424	15.2964	7.17529e-07	7	8032424	Gray_2
7_168422177	12.757	8.22743e-06	7	168422177	Gray_2
7_168422633	12.1533	7.31737e-06	7	168422633	Gray_2
7_168427218	11.3562	3.68483e-06	7	168427218	Gray_2
9_105137880	14.3395	7.73611e-06	9	105137880	Gray_2
9_156874532	-15.1969	7.8863e-06	9	156874532	Gray_2
10_35948037	-17.4366	4.29796e-06	10	35948037	Gray_2
10_62536889	-18.5272	8.52241e-06	10	62536889	Gray_2
10_112668327	11.4662	7.14286e-06	10	112668327	Gray_2
10_112668403	11.4662	7.14286e-06	10	112668403	Gray_2
10_112668451	11.4662	7.14286e-06	10	112668451	Gray_2
10_112668471	11.4662	7.14286e-06	10	112668471	Gray_2
10_112668533	11.4662	7.14286e-06	10	112668533	Gray_2
1_25280576	-0.500173	3.54134e-06	1	25280576	Level_1
1_25281202	-0.502597	8.03952e-06	1	25281202	Level_1
1_122126841	-0.531779	7.56392e-06	1	122126841	Level_1
1_122126842	-0.531779	7.56392e-06	1	122126842	Level_1
1_241586071	-0.497454	7.48767e-06	1	241586071	Level_1
1_241597310	-0.466718	7.81905e-06	1	241597310	Level_1
1_241635145	-0.485708	6.11777e-06	1	241635145	Level_1
1_241915467	-0.477166	7.60783e-06	1	241915467	Level_1
1_242038098	-0.553576	6.77366e-08	1	242038098	Level_1
1_242038413	-0.531007	5.567e-07	1	242038413	Level_1
1_242038823	-0.546076	4.83527e-07	1	242038823	Level_1
1_242038903	-0.494617	7.17658e-06	1	242038903	Level_1
1_242038905	-0.494617	7.17658e-06	1	242038905	Level_1
1_242038955	-0.494617	7.17658e-06	1	242038955	Level_1
1_242188883	-0.548938	5.21648e-06	1	242188883	Level_1
1_242193301	-0.539613	5.79128e-06	1	242193301	Level_1
1_242206035	-0.528877	4.27514e-06	1	242206035	Level_1
1_242420664	-0.50521	6.77526e-06	1	242420664	Level_1
1_245702820	-0.73879	7.28696e-06	1	245702820	Level_1
1_246562136	-0.576175	2.28898e-06	1	246562136	Level_1
1_246562497	-0.523395	8.37999e-06	1	246562497	Level_1
1_246567409	-0.626081	7.62315e-06	1	246567409	Level_1
1_246571940	-0.681874	4.25374e-06	1	246571940	Level_1
1_246572900	-0.681874	4.25374e-06	1	246572900	Level_1
1_246574673	-0.681874	4.25374e-06	1	246574673	Level_1
1_246641937	-0.650973	5.69458e-06	1	246641937	Level_1
1_246658465	-0.681874	4.25374e-06	1	246658465	Level_1
1_246658491	-0.681874	4.25374e-06	1	246658491	Level_1
1_246658641	-0.681874	4.25374e-06	1	246658641	Level_1
1_246658667	-0.681874	4.25374e-06	1	246658667	Level_1
1_246658668	-0.681874	4.25374e-06	1	246658668	Level_1
1_246658758	-0.681874	4.25374e-06	1	246658758	Level_1
1_246658890	-0.681874	4.25374e-06	1	246658890	Level_1
1_246658901	-0.681874	4.25374e-06	1	246658901	Level_1
1_246658906	-0.681874	4.25374e-06	1	246658906	Level_1
1_246658962	-0.681874	4.25374e-06	1	246658962	Level_1
1_246658979	-0.681874	4.25374e-06	1	246658979	Level_1
1_246658989	-0.681874	4.25374e-06	1	246658989	Level_1
1_246659006	-0.681874	4.25374e-06	1	246659006	Level_1
1_246659025	-0.710994	6.56122e-07	1	246659025	Level_1
1_246659049	-0.681874	4.25374e-06	1	246659049	Level_1
1_246659090	-0.681874	4.25374e-06	1	246659090	Level_1
1_246659177	-0.710994	6.56122e-07	1	246659177	Level_1
1_246659302	-0.681874	4.25374e-06	1	246659302	Level_1
1_246659389	-0.681874	4.25374e-06	1	246659389	Level_1
1_246659398	-0.681874	4.25374e-06	1	246659398	Level_1
1_246659447	-0.681874	4.25374e-06	1	246659447	Level_1
1_246659465	-0.681874	4.25374e-06	1	246659465	Level_1
1_246659748	-0.681874	4.25374e-06	1	246659748	Level_1
1_246660434	-0.681874	4.25374e-06	1	246660434	Level_1
1_246660541	-0.681874	4.25374e-06	1	246660541	Level_1
1_246660543	-0.681874	4.25374e-06	1	246660543	Level_1
1_246660574	-0.681874	4.25374e-06	1	246660574	Level_1
1_246661953	-0.626081	7.62315e-06	1	246661953	Level_1
1_246852154	-0.783573	2.97876e-06	1	246852154	Level_1
1_248984686	-0.475277	4.81535e-06	1	248984686	Level_1
1_280905207	-0.476614	4.01371e-06	1	280905207	Level_1
2_130340321	0.620333	7.62844e-06	2	130340321	Level_1
2_162079174	-0.61797	8.04624e-06	2	162079174	Level_1
2_162279129	-0.497687	6.05666e-06	2	162279129	Level_1
2_162279172	-0.497687	6.05666e-06	2	162279172	Level_1
2_162279181	-0.497687	6.05666e-06	2	162279181	Level_1
2_162279192	-0.497687	6.05666e-06	2	162279192	Level_1
2_162279240	-0.50108	6.09267e-06	2	162279240	Level_1
2_165845038	-0.539938	7.52376e-06	2	165845038	Level_1
2_165845060	-0.539938	7.52376e-06	2	165845060	Level_1
2_165847229	-0.559573	2.84538e-07	2	165847229	Level_1
2_165863775	-0.551482	7.90984e-06	2	165863775	Level_1
2_176658822	0.431358	5.85024e-06	2	176658822	Level_1
2_176658861	0.455386	1.74244e-06	2	176658861	Level_1
2_176659029	0.455386	1.74244e-06	2	176659029	Level_1
2_176659206	0.446619	2.56506e-06	2	176659206	Level_1
2_176659218	0.418268	3.88528e-06	2	176659218	Level_1
2_176659330	0.455386	1.74244e-06	2	176659330	Level_1
2_176659555	0.455386	1.74244e-06	2	176659555	Level_1
2_176659565	0.455386	1.74244e-06	2	176659565	Level_1
2_176660106	0.440449	2.99196e-06	2	176660106	Level_1
2_176660229	0.425489	3.75589e-06	2	176660229	Level_1
2_176660243	0.425489	3.75589e-06	2	176660243	Level_1
2_176660383	0.478605	4.15294e-07	2	176660383	Level_1
2_176660388	0.447473	9.7918e-07	2	176660388	Level_1
2_176660568	0.41351	8.18591e-06	2	176660568	Level_1
2_176660720	0.424271	6.4228e-06	2	176660720	Level_1
2_176738765	0.466168	5.9647e-06	2	176738765	Level_1
2_176871726	0.458469	4.98215e-06	2	176871726	Level_1
2_176871735	0.458469	4.98215e-06	2	176871735	Level_1
2_176871746	0.458469	4.98215e-06	2	176871746	Level_1
2_176871768	0.458469	4.98215e-06	2	176871768	Level_1
2_176871791	0.458469	4.98215e-06	2	176871791	Level_1
2_176871796	0.458469	4.98215e-06	2	176871796	Level_1
2_176871798	0.458469	4.98215e-06	2	176871798	Level_1
2_176871807	0.458469	4.98215e-06	2	176871807	Level_1
2_176871827	0.458469	4.98215e-06	2	176871827	Level_1
2_176872230	0.434378	7.31399e-06	2	176872230	Level_1
2_176872473	0.422529	7.79646e-06	2	176872473	Level_1
2_176872481	0.451484	9.9123e-07	2	176872481	Level_1
2_176872523	0.428542	8.52386e-06	2	176872523	Level_1
2_177216870	0.492229	2.02048e-06	2	177216870	Level_1
2_177216998	0.476983	3.2013e-06	2	177216998	Level_1
2_177217055	0.499367	1.51519e-06	2	177217055	Level_1
2_177217072	0.499367	1.51519e-06	2	177217072	Level_1
2_177217121	0.521605	1.91705e-07	2	177217121	Level_1
2_177217442	0.521605	1.91705e-07	2	177217442	Level_1
2_177217498	0.521605	1.91705e-07	2	177217498	Level_1
2_177217717	0.502406	4.87546e-07	2	177217717	Level_1
2_177217807	0.487776	1.05156e-06	2	177217807	Level_1
2_177218138	0.482964	1.53793e-06	2	177218138	Level_1
2_221293804	0.384879	4.92823e-06	2	221293804	Level_1
3_58798435	-0.866493	2.27548e-06	3	58798435	Level_1
3_58798501	-0.866493	2.27548e-06	3	58798501	Level_1
3_58798516	-0.866493	2.27548e-06	3	58798516	Level_1
3_119673630	0.572712	4.99977e-06	3	119673630	Level_1
3_141220293	0.654772	8.17534e-06	3	141220293	Level_1
3_141223004	0.693746	5.91343e-06	3	141223004	Level_1
3_141225119	0.655079	4.09245e-06	3	141225119	Level_1
3_204752030	-0.543967	6.46992e-06	3	204752030	Level_1
3_204764910	-0.543967	6.46992e-06	3	204764910	Level_1
4_134637717	-0.56026	5.0124e-06	4	134637717	Level_1
4_134637943	-0.586669	1.21508e-06	4	134637943	Level_1
4_134637978	-0.585412	4.47966e-07	4	134637978	Level_1
4_144411440	-0.678208	3.30255e-06	4	144411440	Level_1
4_150381304	-0.688411	6.42609e-06	4	150381304	Level_1
4_200084965	0.678917	5.07502e-06	4	200084965	Level_1
4_219563079	-0.436026	3.26642e-06	4	219563079	Level_1
4_219568135	-0.436595	3.53203e-06	4	219568135	Level_1
4_219601148	-0.429701	5.4063e-06	4	219601148	Level_1
5_204630177	0.503136	5.64706e-06	5	204630177	Level_1
5_216952921	-0.719201	6.5804e-06	5	216952921	Level_1
5_216952929	-0.719201	6.5804e-06	5	216952929	Level_1
5_216952939	-0.719201	6.5804e-06	5	216952939	Level_1
6_16717166	-0.690786	6.74132e-06	6	16717166	Level_1
6_16768407	-0.681386	5.31875e-06	6	16768407	Level_1
6_17432969	-0.698256	4.27303e-06	6	17432969	Level_1
6_17433242	-0.657419	6.58793e-06	6	17433242	Level_1
6_17437298	-0.668989	4.82699e-06	6	17437298	Level_1
6_17438267	-0.67334	5.31332e-06	6	17438267	Level_1
6_17439389	-0.698256	4.27303e-06	6	17439389	Level_1
6_17439709	-0.698256	4.27303e-06	6	17439709	Level_1
6_17499899	-0.67334	5.31332e-06	6	17499899	Level_1
6_17500800	-0.698256	4.27303e-06	6	17500800	Level_1
6_17500802	-0.698256	4.27303e-06	6	17500802	Level_1
6_17501460	-0.698256	4.27303e-06	6	17501460	Level_1
6_17501528	-0.698256	4.27303e-06	6	17501528	Level_1
6_17502352	-0.698256	4.27303e-06	6	17502352	Level_1
6_17503523	-0.698256	4.27303e-06	6	17503523	Level_1
6_17504418	-0.668989	4.82699e-06	6	17504418	Level_1
6_17504460	-0.698256	4.27303e-06	6	17504460	Level_1
6_17504615	-0.668989	4.82699e-06	6	17504615	Level_1
6_17504645	-0.668989	4.82699e-06	6	17504645	Level_1
6_17504783	-0.702645	2.34107e-06	6	17504783	Level_1
6_17512253	-0.614054	5.65254e-06	6	17512253	Level_1
6_17556596	-0.694687	1.39406e-06	6	17556596	Level_1
6_17556898	-0.698256	4.27303e-06	6	17556898	Level_1
6_17556960	-0.698256	4.27303e-06	6	17556960	Level_1
6_17557001	-0.724529	3.92759e-06	6	17557001	Level_1
6_17557712	-0.698256	4.27303e-06	6	17557712	Level_1
6_17557759	-0.698256	4.27303e-06	6	17557759	Level_1
6_17557817	-0.698256	4.27303e-06	6	17557817	Level_1
6_17561436	-0.662636	3.39374e-06	6	17561436	Level_1
6_17561478	-0.662636	3.39374e-06	6	17561478	Level_1
6_17561497	-0.662636	3.39374e-06	6	17561497	Level_1
6_17562485	-0.661035	3.3289e-06	6	17562485	Level_1
6_17562558	-0.680645	1.21718e-06	6	17562558	Level_1
6_17562653	-0.661784	1.00581e-06	6	17562653	Level_1
6_17562688	-0.661784	1.00581e-06	6	17562688	Level_1
6_17562704	-0.661784	1.00581e-06	6	17562704	Level_1
6_17562711	-0.661784	1.00581e-06	6	17562711	Level_1
6_17562781	-0.661784	1.00581e-06	6	17562781	Level_1
6_17562795	-0.62495	2.16934e-06	6	17562795	Level_1
6_17562898	-0.69879	3.00358e-07	6	17562898	Level_1
6_17563185	-0.661784	1.00581e-06	6	17563185	Level_1
6_17563250	-0.661784	1.00581e-06	6	17563250	Level_1
6_17563390	-0.73159	7.81172e-08	6	17563390	Level_1
6_17563407	-0.577435	2.72413e-06	6	17563407	Level_1
6_17563504	-0.641702	3.90635e-06	6	17563504	Level_1
6_17563801	-0.675658	4.54075e-06	6	17563801	Level_1
6_17576913	-0.698256	4.27303e-06	6	17576913	Level_1
6_17578054	-0.698256	4.27303e-06	6	17578054	Level_1
6_17578486	-0.698256	4.27303e-06	6	17578486	Level_1
6_17579325	-0.646775	5.60537e-06	6	17579325	Level_1
6_17582012	-0.647919	6.92944e-06	6	17582012	Level_1
6_17582013	-0.647919	6.92944e-06	6	17582013	Level_1
6_17582681	-0.681219	4.90161e-06	6	17582681	Level_1
6_17582800	-0.698256	4.27303e-06	6	17582800	Level_1
6_17583013	-0.698256	4.27303e-06	6	17583013	Level_1
6_17583105	-0.698256	4.27303e-06	6	17583105	Level_1
6_17583558	-0.698256	4.27303e-06	6	17583558	Level_1
6_17583845	-0.698256	4.27303e-06	6	17583845	Level_1
6_17585915	-0.660131	5.76681e-06	6	17585915	Level_1
6_17587018	-0.67334	5.31332e-06	6	17587018	Level_1
6_17632165	-0.698256	4.27303e-06	6	17632165	Level_1
6_17632460	-0.698256	4.27303e-06	6	17632460	Level_1
6_17632477	-0.698256	4.27303e-06	6	17632477	Level_1
6_17632589	-0.698256	4.27303e-06	6	17632589	Level_1
6_17632615	-0.698256	4.27303e-06	6	17632615	Level_1
6_17632755	-0.621394	8.07632e-06	6	17632755	Level_1
6_17633929	-0.698256	4.27303e-06	6	17633929	Level_1
6_17653233	-0.782258	9.73453e-07	6	17653233	Level_1
6_17664412	-0.698256	4.27303e-06	6	17664412	Level_1
6_17664458	-0.698256	4.27303e-06	6	17664458	Level_1
6_17672264	-0.698256	4.27303e-06	6	17672264	Level_1
6_17672419	-0.697761	4.99238e-07	6	17672419	Level_1
6_17673150	-0.698256	4.27303e-06	6	17673150	Level_1
6_17673589	-0.678034	1.3221e-06	6	17673589	Level_1
6_17673934	-0.685063	3.60858e-06	6	17673934	Level_1
6_17676921	-0.695502	2.5249e-06	6	17676921	Level_1
6_17678519	-0.720036	1.03621e-06	6	17678519	Level_1
6_17679953	-0.698256	4.27303e-06	6	17679953	Level_1
6_17680131	-0.698256	4.27303e-06	6	17680131	Level_1
6_17680179	-0.700041	6.15458e-06	6	17680179	Level_1
6_17680539	-0.698256	4.27303e-06	6	17680539	Level_1
6_17680645	-0.67334	5.31332e-06	6	17680645	Level_1
6_17681018	-0.698256	4.27303e-06	6	17681018	Level_1
6_17686762	-0.698256	4.27303e-06	6	17686762	Level_1
6_17686820	-0.748065	3.44718e-07	6	17686820	Level_1
6_17739070	-0.67334	5.31332e-06	6	17739070	Level_1
6_17739089	-0.67334	5.31332e-06	6	17739089	Level_1
6_17739122	-0.67334	5.31332e-06	6	17739122	Level_1
6_17739413	-0.67334	5.31332e-06	6	17739413	Level_1
6_17739834	-0.660131	5.76681e-06	6	17739834	Level_1
6_17740654	-0.681126	3.56463e-06	6	17740654	Level_1
6_17742192	-0.673002	3.50657e-06	6	17742192	Level_1
6_17743499	-0.698256	4.27303e-06	6	17743499	Level_1
6_17743557	-0.698256	4.27303e-06	6	17743557	Level_1
6_17753166	-0.665466	4.67737e-06	6	17753166	Level_1
6_17753181	-0.665466	4.67737e-06	6	17753181	Level_1
6_17753246	-0.700041	6.15458e-06	6	17753246	Level_1
6_17753260	-0.700041	6.15458e-06	6	17753260	Level_1
6_17753578	-0.698256	4.27303e-06	6	17753578	Level_1
6_17753986	-0.698256	4.27303e-06	6	17753986	Level_1
6_17754003	-0.698256	4.27303e-06	6	17754003	Level_1
6_17754563	-0.698256	4.27303e-06	6	17754563	Level_1
6_17755815	-0.698256	4.27303e-06	6	17755815	Level_1
6_17756819	-0.685063	3.60858e-06	6	17756819	Level_1
6_17756828	-0.698256	4.27303e-06	6	17756828	Level_1
6_17757184	-0.698256	4.27303e-06	6	17757184	Level_1
6_17757550	-0.698256	4.27303e-06	6	17757550	Level_1
6_17757560	-0.698256	4.27303e-06	6	17757560	Level_1
6_17757606	-0.698256	4.27303e-06	6	17757606	Level_1
6_17757707	-0.717037	9.69637e-07	6	17757707	Level_1
6_17758172	-0.698256	4.27303e-06	6	17758172	Level_1
6_17758213	-0.668989	4.82699e-06	6	17758213	Level_1
6_17758364	-0.698256	4.27303e-06	6	17758364	Level_1
6_17758375	-0.698256	4.27303e-06	6	17758375	Level_1
6_17758445	-0.698256	4.27303e-06	6	17758445	Level_1
6_17758476	-0.698256	4.27303e-06	6	17758476	Level_1
6_17758513	-0.698256	4.27303e-06	6	17758513	Level_1
6_17758668	-0.698256	4.27303e-06	6	17758668	Level_1
6_17758717	-0.698256	4.27303e-06	6	17758717	Level_1
6_17758781	-0.698256	4.27303e-06	6	17758781	Level_1
6_17758825	-0.698256	4.27303e-06	6	17758825	Level_1
6_17758943	-0.698256	4.27303e-06	6	17758943	Level_1
6_17759009	-0.688284	3.93477e-06	6	17759009	Level_1
6_17760501	-0.698256	4.27303e-06	6	17760501	Level_1
6_17780560	-0.692024	1.2522e-06	6	17780560	Level_1
6_17780574	-0.692024	1.2522e-06	6	17780574	Level_1
6_17780618	-0.692024	1.2522e-06	6	17780618	Level_1
6_17780632	-0.692024	1.2522e-06	6	17780632	Level_1
6_17780642	-0.692024	1.2522e-06	6	17780642	Level_1
6_17780646	-0.692024	1.2522e-06	6	17780646	Level_1
6_17780648	-0.692024	1.2522e-06	6	17780648	Level_1
6_17780669	-0.692024	1.2522e-06	6	17780669	Level_1
6_17780682	-0.692024	1.2522e-06	6	17780682	Level_1
6_17780915	-0.706999	2.38517e-06	6	17780915	Level_1
6_17781025	-0.706999	2.38517e-06	6	17781025	Level_1
6_17805536	-0.646972	7.42669e-06	6	17805536	Level_1
6_17805901	-0.710592	4.36551e-06	6	17805901	Level_1
6_17805903	-0.710592	4.36551e-06	6	17805903	Level_1
6_17806128	-0.759955	3.51091e-07	6	17806128	Level_1
6_17806159	-0.710592	4.36551e-06	6	17806159	Level_1
6_17806438	-0.710592	4.36551e-06	6	17806438	Level_1
6_17806757	-0.710592	4.36551e-06	6	17806757	Level_1
6_17807150	-0.709873	3.0926e-06	6	17807150	Level_1
6_17807306	-0.698256	4.27303e-06	6	17807306	Level_1
6_17807336	-0.698256	4.27303e-06	6	17807336	Level_1
6_17807440	-0.698256	4.27303e-06	6	17807440	Level_1
6_17807755	-0.698256	4.27303e-06	6	17807755	Level_1
6_17807883	-0.698256	4.27303e-06	6	17807883	Level_1
6_17808083	-0.698256	4.27303e-06	6	17808083	Level_1
6_17808088	-0.698256	4.27303e-06	6	17808088	Level_1
6_17808089	-0.698256	4.27303e-06	6	17808089	Level_1
6_17808108	-0.698256	4.27303e-06	6	17808108	Level_1
6_17808117	-0.698256	4.27303e-06	6	17808117	Level_1
6_17808122	-0.698256	4.27303e-06	6	17808122	Level_1
6_17808153	-0.698256	4.27303e-06	6	17808153	Level_1
6_17808154	-0.698256	4.27303e-06	6	17808154	Level_1
6_17808678	-0.698256	4.27303e-06	6	17808678	Level_1
6_17808721	-0.698256	4.27303e-06	6	17808721	Level_1
6_17808723	-0.698256	4.27303e-06	6	17808723	Level_1
6_17808740	-0.698256	4.27303e-06	6	17808740	Level_1
6_17823375	-0.63073	4.86309e-06	6	17823375	Level_1
6_17836352	-0.698256	4.27303e-06	6	17836352	Level_1
6_17836359	-0.679523	7.86501e-06	6	17836359	Level_1
6_17836364	-0.698256	4.27303e-06	6	17836364	Level_1
6_17836376	-0.698256	4.27303e-06	6	17836376	Level_1
6_17836386	-0.698256	4.27303e-06	6	17836386	Level_1
6_17836404	-0.698256	4.27303e-06	6	17836404	Level_1
6_17836408	-0.698256	4.27303e-06	6	17836408	Level_1
6_17836413	-0.698256	4.27303e-06	6	17836413	Level_1
6_17836432	-0.698256	4.27303e-06	6	17836432	Level_1
6_17836447	-0.698256	4.27303e-06	6	17836447	Level_1
6_17836464	-0.698256	4.27303e-06	6	17836464	Level_1
6_17836481	-0.698256	4.27303e-06	6	17836481	Level_1
6_17836486	-0.698256	4.27303e-06	6	17836486	Level_1
6_17836489	-0.698256	4.27303e-06	6	17836489	Level_1
6_17836490	-0.698256	4.27303e-06	6	17836490	Level_1
6_17836518	-0.698256	4.27303e-06	6	17836518	Level_1
6_17836707	-0.67334	5.31332e-06	6	17836707	Level_1
6_17836727	-0.67334	5.31332e-06	6	17836727	Level_1
6_18136614	-0.783975	1.29346e-06	6	18136614	Level_1
6_18168548	-0.698256	4.27303e-06	6	18168548	Level_1
6_18168554	-0.698256	4.27303e-06	6	18168554	Level_1
6_18168556	-0.698256	4.27303e-06	6	18168556	Level_1
6_18168567	-0.698256	4.27303e-06	6	18168567	Level_1
6_18168764	-0.698256	4.27303e-06	6	18168764	Level_1
6_18168774	-0.698256	4.27303e-06	6	18168774	Level_1
6_18168926	-0.698256	4.27303e-06	6	18168926	Level_1
6_18168928	-0.698256	4.27303e-06	6	18168928	Level_1
6_18169228	-0.698256	4.27303e-06	6	18169228	Level_1
6_18169245	-0.698256	4.27303e-06	6	18169245	Level_1
6_18169251	-0.698256	4.27303e-06	6	18169251	Level_1
6_18169253	-0.698256	4.27303e-06	6	18169253	Level_1
6_18169289	-0.698256	4.27303e-06	6	18169289	Level_1
6_18170189	-0.698256	4.27303e-06	6	18170189	Level_1
6_22223199	-0.729859	7.73251e-06	6	22223199	Level_1
6_28348015	-0.735157	4.44301e-06	6	28348015	Level_1
6_28349678	-0.805109	9.16895e-07	6	28349678	Level_1
6_82303779	-0.60797	3.89113e-06	6	82303779	Level_1
6_89663922	-0.453124	4.93907e-06	6	89663922	Level_1
6_171834161	-0.355001	3.42388e-06	6	171834161	Level_1
6_171834317	-0.359651	2.55789e-06	6	171834317	Level_1
7_821065	-0.771025	3.67544e-06	7	821065	Level_1
7_830920	-0.726839	2.03773e-06	7	830920	Level_1
7_830992	-0.726839	2.03773e-06	7	830992	Level_1
8_75647398	-0.376419	7.89576e-06	8	75647398	Level_1
9_86217296	-0.646852	2.85664e-06	9	86217296	Level_1
9_106574653	-0.342868	8.05005e-06	9	106574653	Level_1
9_106574678	-0.359244	3.68514e-06	9	106574678	Level_1
9_106575435	-0.369399	2.34328e-06	9	106575435	Level_1
9_106575590	-0.346159	8.24625e-06	9	106575590	Level_1
9_106575659	-0.346159	8.24625e-06	9	106575659	Level_1
9_121585693	-0.773693	5.96018e-06	9	121585693	Level_1
10_1498156	0.537667	2.70648e-06	10	1498156	Level_1
10_133226970	-0.382703	6.72529e-06	10	133226970	Level_1
1_31883072	0.497526	3.95601e-06	1	31883072	level_2
1_51726753	-0.43327	5.24867e-06	1	51726753	level_2
1_51726769	-0.423077	7.24715e-06	1	51726769	level_2
1_244605356	0.391358	7.29968e-06	1	244605356	level_2
1_244605399	0.391358	7.29968e-06	1	244605399	level_2
1_244605412	0.391358	7.29968e-06	1	244605412	level_2
1_244605472	0.391358	7.29968e-06	1	244605472	level_2
2_210884031	-0.483746	8.51046e-06	2	210884031	level_2
3_131431325	-0.686649	4.92104e-06	3	131431325	level_2
3_131741752	0.490239	1.55589e-06	3	131741752	level_2
3_132521407	-0.665886	7.83344e-06	3	132521407	level_2
3_136548914	-0.566018	4.18996e-06	3	136548914	level_2
3_136597187	-0.560779	4.1311e-06	3	136597187	level_2
3_136597226	-0.560779	4.1311e-06	3	136597226	level_2
3_136597764	-0.560779	4.1311e-06	3	136597764	level_2
3_136598027	-0.546655	7.58449e-06	3	136598027	level_2
3_136598050	-0.546655	7.58449e-06	3	136598050	level_2
3_137661332	0.622201	5.19003e-06	3	137661332	level_2
3_144502959	-0.831949	4.6159e-07	3	144502959	level_2
3_144503558	-0.783654	2.35964e-07	3	144503558	level_2
3_144677388	-0.859032	1.81512e-07	3	144677388	level_2
3_145725711	-0.777274	2.78805e-06	3	145725711	level_2
3_145828731	-0.804765	4.71068e-06	3	145828731	level_2
3_145828753	-0.804765	4.71068e-06	3	145828753	level_2
3_146468243	-0.713625	3.61628e-06	3	146468243	level_2
3_171187154	-0.680004	5.17419e-06	3	171187154	level_2
3_171187486	-0.680004	5.17419e-06	3	171187486	level_2
3_212217136	-0.358676	8.3545e-06	3	212217136	level_2
3_212217146	-0.358676	8.3545e-06	3	212217146	level_2
3_212217299	0.382856	5.5242e-06	3	212217299	level_2
3_212217306	0.382856	5.5242e-06	3	212217306	level_2
3_212217352	0.382856	5.5242e-06	3	212217352	level_2
3_212217361	0.382856	5.5242e-06	3	212217361	level_2
3_212217529	0.382856	5.5242e-06	3	212217529	level_2
3_212217544	0.382856	5.5242e-06	3	212217544	level_2
3_212217570	0.382856	5.5242e-06	3	212217570	level_2
3_212217571	-0.358676	8.3545e-06	3	212217571	level_2
3_212227113	-0.358676	8.3545e-06	3	212227113	level_2
3_212227156	-0.358676	8.3545e-06	3	212227156	level_2
3_212227391	0.419999	1.03532e-06	3	212227391	level_2
3_212227804	0.382856	5.5242e-06	3	212227804	level_2
3_212227811	0.382856	5.5242e-06	3	212227811	level_2
3_212227868	-0.366209	4.46446e-06	3	212227868	level_2
3_212227897	0.382856	5.5242e-06	3	212227897	level_2
3_212227932	-0.366209	4.46446e-06	3	212227932	level_2
3_212227938	0.382856	5.5242e-06	3	212227938	level_2
3_212228019	0.391742	3.43806e-06	3	212228019	level_2
3_212228024	0.391742	3.43806e-06	3	212228024	level_2
3_212228086	-0.368368	3.57257e-06	3	212228086	level_2
3_212228127	0.382856	5.5242e-06	3	212228127	level_2
3_212228128	0.382856	5.5242e-06	3	212228128	level_2
3_212228608	-0.395668	6.39869e-06	3	212228608	level_2
3_212228763	-0.40038	7.56351e-06	3	212228763	level_2
3_212228890	-0.395668	6.39869e-06	3	212228890	level_2
3_212229333	-0.395668	6.39869e-06	3	212229333	level_2
3_212229362	-0.395668	6.39869e-06	3	212229362	level_2
4_19161224	-0.52377	6.4439e-06	4	19161224	level_2
4_19162148	-0.52377	6.4439e-06	4	19162148	level_2
4_19163916	-0.52377	6.4439e-06	4	19163916	level_2
4_183337252	-0.607223	6.47346e-06	4	183337252	level_2
4_234360982	-0.420941	8.58656e-06	4	234360982	level_2
4_238966738	-0.411348	1.11056e-06	4	238966738	level_2
4_238966764	-0.406034	2.05243e-06	4	238966764	level_2
4_238966778	-0.406034	2.05243e-06	4	238966778	level_2
4_238967036	-0.381093	4.93982e-06	4	238967036	level_2
5_113381176	0.381936	8.4698e-06	5	113381176	level_2
5_113384332	0.404729	4.21311e-06	5	113384332	level_2
5_113385006	0.391367	6.62208e-06	5	113385006	level_2
5_188871945	0.456629	1.47811e-06	5	188871945	level_2
6_88584133	0.385385	1.55978e-06	6	88584133	level_2
7_131856906	-0.458103	5.46574e-06	7	131856906	level_2
8_156316612	-0.638408	7.84371e-07	8	156316612	level_2
8_156316642	-0.638408	7.84371e-07	8	156316642	level_2
8_157816135	-0.437847	3.61776e-06	8	157816135	level_2
8_178703847	0.363605	6.71335e-06	8	178703847	level_2
9_104957443	-0.539109	8.47489e-06	9	104957443	level_2
9_104957460	-0.539109	8.47489e-06	9	104957460	level_2
9_104957962	-0.539109	8.47489e-06	9	104957962	level_2
9_104958286	-0.539109	8.47489e-06	9	104958286	level_2
9_104958320	-0.539109	8.47489e-06	9	104958320	level_2
9_104958337	-0.539109	8.47489e-06	9	104958337	level_2
9_104958355	-0.539109	8.47489e-06	9	104958355	level_2
9_106571283	-0.474173	3.75914e-06	9	106571283	level_2
9_106571953	-0.460739	2.68543e-06	9	106571953	level_2
9_106572228	-0.460739	2.68543e-06	9	106572228	level_2
9_106574026	-0.43275	3.34377e-06	9	106574026	level_2
9_106574030	-0.43275	3.34377e-06	9	106574030	level_2
9_106574066	-0.43275	3.34377e-06	9	106574066	level_2
9_106574139	-0.439179	1.45934e-06	9	106574139	level_2
9_106574157	-0.439179	1.45934e-06	9	106574157	level_2
9_106574391	-0.399401	3.96873e-06	9	106574391	level_2
9_142328903	-0.517022	1.49824e-07	9	142328903	level_2
10_56178498	-0.382893	1.25599e-06	10	56178498	level_2
10_62024111	-0.512558	5.39963e-06	10	62024111	level_2
10_62094638	-0.512558	5.39963e-06	10	62094638	level_2
10_62094653	-0.512558	5.39963e-06	10	62094653	level_2
10_62094843	-0.512558	5.39963e-06	10	62094843	level_2
10_62094848	-0.512558	5.39963e-06	10	62094848	level_2
10_62775597	-0.508738	4.74248e-06	10	62775597	level_2
10_118613430	-0.617702	8.57377e-06	10	118613430	level_2
1_281027596	-9.13865	7.14e-06	1	281027596	R_1
2_209796529	8.46312	6.5176e-06	2	209796529	R_1
2_209797050	8.57167	4.29079e-06	2	209797050	R_1
2_209797256	8.57167	4.29079e-06	2	209797256	R_1
3_229245663	9.7063	4.31396e-06	3	229245663	R_1
3_229245854	9.79796	4.46859e-06	3	229245854	R_1
3_229245857	9.79796	4.46859e-06	3	229245857	R_1
3_229246267	9.53396	4.72088e-06	3	229246267	R_1
3_229246324	9.54689	4.49974e-06	3	229246324	R_1
4_9595796	17.1971	5.44348e-06	4	9595796	R_1
4_9595839	17.1971	5.44348e-06	4	9595839	R_1
4_9595848	17.1971	5.44348e-06	4	9595848	R_1
4_245169957	17.8383	1.03353e-06	4	245169957	R_1
4_245170351	11.58	7.37314e-06	4	245170351	R_1
4_245170762	16.5392	8.38785e-06	4	245170762	R_1
4_245171010	16.5392	8.38785e-06	4	245171010	R_1
5_13534881	-9.80903	4.22161e-06	5	13534881	R_1
5_13535611	-9.80903	4.22161e-06	5	13535611	R_1
5_14567024	15.0094	2.06693e-06	5	14567024	R_1
5_14567033	15.0094	2.06693e-06	5	14567033	R_1
5_14585466	15.214	2.45069e-06	5	14585466	R_1
5_28383939	9.40994	6.56007e-06	5	28383939	R_1
5_28709918	10.2128	5.14913e-06	5	28709918	R_1
5_28709920	10.2575	3.48918e-06	5	28709920	R_1
5_43149829	10.4948	6.13682e-06	5	43149829	R_1
5_43152943	10.4948	6.13682e-06	5	43152943	R_1
5_43154158	10.357	3.58197e-06	5	43154158	R_1
5_193414187	13.8611	4.27446e-06	5	193414187	R_1
5_221155208	14.8112	7.89078e-07	5	221155208	R_1
6_90877331	12.7695	4.96993e-06	6	90877331	R_1
6_125985616	-9.76958	5.97575e-06	6	125985616	R_1
6_133459856	9.08738	5.54056e-06	6	133459856	R_1
7_57140200	17.2007	8.50448e-06	7	57140200	R_1
7_58479817	16.8186	1.17922e-06	7	58479817	R_1
7_107118394	15.4694	5.59371e-06	7	107118394	R_1
7_107118441	14.1609	5.52216e-07	7	107118441	R_1
7_107118486	13.7298	1.88058e-06	7	107118486	R_1
7_107118499	12.8292	5.85835e-06	7	107118499	R_1
7_107118686	12.8292	5.85835e-06	7	107118686	R_1
7_107118688	12.8292	5.85835e-06	7	107118688	R_1
7_107118779	12.8292	5.85835e-06	7	107118779	R_1
9_92351919	10.9734	4.29458e-06	9	92351919	R_1
10_109100597	11.242	6.53855e-06	10	109100597	R_1
10_109100602	11.242	6.53855e-06	10	109100602	R_1
10_109100635	11.0551	6.75873e-06	10	109100635	R_1
10_109100703	11.0551	6.75873e-06	10	109100703	R_1
10_109100977	11.0551	6.75873e-06	10	109100977	R_1
10_109101035	11.3742	2.50163e-06	10	109101035	R_1
10_109101053	12.0421	7.40007e-07	10	109101053	R_1
10_109101059	12.6594	2.62828e-07	10	109101059	R_1
10_109101074	12.6594	2.62828e-07	10	109101074	R_1
10_109101075	12.6594	2.62828e-07	10	109101075	R_1
10_109101087	12.6594	2.62828e-07	10	109101087	R_1
10_109101093	12.6594	2.62828e-07	10	109101093	R_1
10_109101105	12.6594	2.62828e-07	10	109101105	R_1
10_109101106	11.0672	3.61502e-06	10	109101106	R_1
10_109101132	11.0672	3.61502e-06	10	109101132	R_1
10_109101150	10.8479	4.73888e-06	10	109101150	R_1
10_109101162	10.8847	4.03525e-06	10	109101162	R_1
10_109101285	11.0672	3.61502e-06	10	109101285	R_1
10_109101296	11.0672	3.61502e-06	10	109101296	R_1
10_109101340	11.2647	1.85398e-06	10	109101340	R_1
10_109101346	11.0672	3.61502e-06	10	109101346	R_1
10_133326550	14.4077	6.6803e-06	10	133326550	R_1
10_134652624	12.0779	1.07873e-06	10	134652624	R_1
10_134652663	12.5327	3.34449e-07	10	134652663	R_1
10_134652674	12.5327	3.34449e-07	10	134652674	R_1
10_134652691	12.0779	1.07873e-06	10	134652691	R_1
10_134652699	12.0779	1.07873e-06	10	134652699	R_1
10_134652749	12.0779	1.07873e-06	10	134652749	R_1
1_4480970	23.5129	2.12309e-06	1	4480970	R_2
1_4480984	23.5129	2.12309e-06	1	4480984	R_2
1_11399549	23.1943	9.38413e-07	1	11399549	R_2
1_23080633	27.2114	4.84998e-06	1	23080633	R_2
1_32431410	31.1516	2.42766e-06	1	32431410	R_2
1_32431415	31.1516	2.42766e-06	1	32431415	R_2
1_96345301	45.8785	1.40287e-06	1	96345301	R_2
1_110820182	35.5071	5.45087e-07	1	110820182	R_2
1_110907415	54.2419	4.42926e-09	1	110907415	R_2
1_121185310	27.1549	8.38498e-06	1	121185310	R_2
1_121185388	27.1549	8.38498e-06	1	121185388	R_2
1_121185563	27.1549	8.38498e-06	1	121185563	R_2
1_121185564	27.1549	8.38498e-06	1	121185564	R_2
1_121185601	27.1549	8.38498e-06	1	121185601	R_2
1_121185606	27.1549	8.38498e-06	1	121185606	R_2
1_121185623	27.1549	8.38498e-06	1	121185623	R_2
1_121185634	27.1549	8.38498e-06	1	121185634	R_2
1_121185648	27.1549	8.38498e-06	1	121185648	R_2
1_121185650	27.1549	8.38498e-06	1	121185650	R_2
1_237251031	41.3936	7.98813e-06	1	237251031	R_2
1_285472121	38.4112	3.92072e-07	1	285472121	R_2
2_17754878	22.7509	5.70429e-06	2	17754878	R_2
2_116688763	12.0381	5.56582e-06	2	116688763	R_2
2_116688774	12.0381	5.56582e-06	2	116688774	R_2
2_116688808	12.0381	5.56582e-06	2	116688808	R_2
2_116688853	11.7963	4.24613e-06	2	116688853	R_2
2_116688859	12.0381	5.56582e-06	2	116688859	R_2
2_116688959	12.0381	5.56582e-06	2	116688959	R_2
2_116689026	12.0381	5.56582e-06	2	116689026	R_2
2_116689123	12.0381	5.56582e-06	2	116689123	R_2
2_116689136	12.0381	5.56582e-06	2	116689136	R_2
2_169245610	19.6577	4.48112e-06	2	169245610	R_2
2_191674299	21.2452	8.30849e-06	2	191674299	R_2
2_219595549	19.9854	7.50961e-06	2	219595549	R_2
2_219603651	23.9609	5.28503e-07	2	219603651	R_2
2_219605068	19.9854	7.50961e-06	2	219605068	R_2
2_219605080	19.9854	7.50961e-06	2	219605080	R_2
2_219605244	19.9854	7.50961e-06	2	219605244	R_2
2_219610104	15.848	3.99302e-06	2	219610104	R_2
2_219971118	19.9854	7.50961e-06	2	219971118	R_2
2_221397307	20.6913	6.28893e-06	2	221397307	R_2
2_226553737	15.3432	7.42082e-06	2	226553737	R_2
2_226553746	15.3432	7.42082e-06	2	226553746	R_2
2_226553844	15.3432	7.42082e-06	2	226553844	R_2
2_226553894	15.3432	7.42082e-06	2	226553894	R_2
2_226553910	15.3432	7.42082e-06	2	226553910	R_2
2_243896646	17.0572	5.36002e-06	2	243896646	R_2
2_243896703	17.0572	5.36002e-06	2	243896703	R_2
2_243896761	17.0572	5.36002e-06	2	243896761	R_2
2_243896980	17.0572	5.36002e-06	2	243896980	R_2
2_243896983	17.0572	5.36002e-06	2	243896983	R_2
2_243897005	17.0572	5.36002e-06	2	243897005	R_2
2_243897025	17.4973	4.06411e-06	2	243897025	R_2
3_15005504	45.6305	5.82494e-07	3	15005504	R_2
3_15005507	45.6305	5.82494e-07	3	15005507	R_2
3_15005646	45.6305	5.82494e-07	3	15005646	R_2
3_15005659	45.6305	5.82494e-07	3	15005659	R_2
3_15005662	45.6305	5.82494e-07	3	15005662	R_2
3_15005666	45.6305	5.82494e-07	3	15005666	R_2
3_15005712	45.6305	5.82494e-07	3	15005712	R_2
3_15005718	45.6305	5.82494e-07	3	15005718	R_2
3_16286961	38.8374	1.8149e-06	3	16286961	R_2
3_16286996	38.8374	1.8149e-06	3	16286996	R_2
3_16287091	38.8374	1.8149e-06	3	16287091	R_2
3_16287247	38.8374	1.8149e-06	3	16287247	R_2
3_16287276	38.8374	1.8149e-06	3	16287276	R_2
3_16287738	38.8374	1.8149e-06	3	16287738	R_2
3_18363138	22.3014	8.47972e-07	3	18363138	R_2
3_28793541	28.6872	2.70721e-06	3	28793541	R_2
3_28793573	28.6872	2.70721e-06	3	28793573	R_2
3_36011948	52.2139	1.09929e-08	3	36011948	R_2
3_36012037	36.3945	5.01319e-06	3	36012037	R_2
3_36012235	52.2139	1.09929e-08	3	36012235	R_2
3_36355464	37.2782	9.38118e-07	3	36355464	R_2
3_36366265	37.2782	9.38118e-07	3	36366265	R_2
3_36370759	37.2782	9.38118e-07	3	36370759	R_2
3_36371715	37.2782	9.38118e-07	3	36371715	R_2
3_36378541	37.2782	9.38118e-07	3	36378541	R_2
3_36387890	37.2782	9.38118e-07	3	36387890	R_2
3_36390877	37.2782	9.38118e-07	3	36390877	R_2
3_36675288	52.2139	1.09929e-08	3	36675288	R_2
3_37817786	52.2139	1.09929e-08	3	37817786	R_2
3_37827272	35.4681	4.16719e-06	3	37827272	R_2
3_37836257	37.2459	1.02539e-06	3	37836257	R_2
3_37854321	36.7817	1.37443e-06	3	37854321	R_2
3_37857632	36.7817	1.37443e-06	3	37857632	R_2
3_37877180	52.2139	1.09929e-08	3	37877180	R_2
3_37880029	52.2139	1.09929e-08	3	37880029	R_2
3_37881300	52.2139	1.09929e-08	3	37881300	R_2
3_37890117	52.2139	1.09929e-08	3	37890117	R_2
3_37905164	52.2139	1.09929e-08	3	37905164	R_2
3_37906177	37.699	5.74564e-07	3	37906177	R_2
3_37922813	42.6957	3.08257e-08	3	37922813	R_2
3_37950688	52.2139	1.09929e-08	3	37950688	R_2
3_37951548	52.2139	1.09929e-08	3	37951548	R_2
3_37958342	52.2139	1.09929e-08	3	37958342	R_2
3_37967885	52.2139	1.09929e-08	3	37967885	R_2
3_37977788	52.2139	1.09929e-08	3	37977788	R_2
3_37979474	38.8972	4.78075e-07	3	37979474	R_2
3_37980945	52.2139	1.09929e-08	3	37980945	R_2
3_37988156	36.7817	1.37443e-06	3	37988156	R_2
3_37995067	52.2139	1.09929e-08	3	37995067	R_2
3_37996749	52.2139	1.09929e-08	3	37996749	R_2
3_38016259	52.2139	1.09929e-08	3	38016259	R_2
3_38020982	52.2139	1.09929e-08	3	38020982	R_2
3_38021548	52.2139	1.09929e-08	3	38021548	R_2
3_38021565	52.2139	1.09929e-08	3	38021565	R_2
3_38026885	52.2139	1.09929e-08	3	38026885	R_2
3_38029259	35.4681	4.16719e-06	3	38029259	R_2
3_38029590	35.4681	4.16719e-06	3	38029590	R_2
3_38029637	35.4681	4.16719e-06	3	38029637	R_2
3_38038885	35.4681	4.16719e-06	3	38038885	R_2
3_38054358	52.2139	1.09929e-08	3	38054358	R_2
3_38055831	52.2139	1.09929e-08	3	38055831	R_2
3_38063028	52.2139	1.09929e-08	3	38063028	R_2
3_38072183	52.2139	1.09929e-08	3	38072183	R_2
3_38075000	52.2139	1.09929e-08	3	38075000	R_2
3_38171416	38.8972	4.78075e-07	3	38171416	R_2
3_38174864	37.699	5.74564e-07	3	38174864	R_2
3_38177521	36.9212	2.60227e-06	3	38177521	R_2
3_38198366	52.2139	1.09929e-08	3	38198366	R_2
3_38204980	38.8972	4.78075e-07	3	38204980	R_2
3_38215987	52.2139	1.09929e-08	3	38215987	R_2
3_38221697	52.2139	1.09929e-08	3	38221697	R_2
3_38232267	52.2139	1.09929e-08	3	38232267	R_2
3_38232620	52.2139	1.09929e-08	3	38232620	R_2
3_38232955	52.2139	1.09929e-08	3	38232955	R_2
3_38234093	52.2139	1.09929e-08	3	38234093	R_2
3_38243384	52.2139	1.09929e-08	3	38243384	R_2
3_38243468	52.2139	1.09929e-08	3	38243468	R_2
3_38244253	52.2139	1.09929e-08	3	38244253	R_2
3_38245684	52.2139	1.09929e-08	3	38245684	R_2
3_38248362	52.2139	1.09929e-08	3	38248362	R_2
3_38250178	52.2139	1.09929e-08	3	38250178	R_2
3_38259542	52.2139	1.09929e-08	3	38259542	R_2
3_38264159	52.2139	1.09929e-08	3	38264159	R_2
3_38266430	52.2139	1.09929e-08	3	38266430	R_2
3_38267733	52.2139	1.09929e-08	3	38267733	R_2
3_38269535	52.2139	1.09929e-08	3	38269535	R_2
3_38271467	52.2139	1.09929e-08	3	38271467	R_2
3_38271627	52.2139	1.09929e-08	3	38271627	R_2
3_38273030	52.2139	1.09929e-08	3	38273030	R_2
3_38274715	52.2139	1.09929e-08	3	38274715	R_2
3_38275505	52.2139	1.09929e-08	3	38275505	R_2
3_38277955	52.2139	1.09929e-08	3	38277955	R_2
3_38279912	52.2139	1.09929e-08	3	38279912	R_2
3_38282619	52.2139	1.09929e-08	3	38282619	R_2
3_38287360	52.2139	1.09929e-08	3	38287360	R_2
3_38287507	52.2139	1.09929e-08	3	38287507	R_2
3_38289255	52.2139	1.09929e-08	3	38289255	R_2
3_38289307	52.2139	1.09929e-08	3	38289307	R_2
3_38294443	52.2139	1.09929e-08	3	38294443	R_2
3_38308501	52.2139	1.09929e-08	3	38308501	R_2
3_38308931	52.2139	1.09929e-08	3	38308931	R_2
3_38408344	52.2139	1.09929e-08	3	38408344	R_2
3_38722138	32.7555	1.06041e-06	3	38722138	R_2
3_38722648	42.8802	1.36893e-08	3	38722648	R_2
3_38725963	42.8802	1.36893e-08	3	38725963	R_2
3_38795964	52.2139	1.09929e-08	3	38795964	R_2
3_38796247	52.2139	1.09929e-08	3	38796247	R_2
3_38797445	52.2139	1.09929e-08	3	38797445	R_2
3_38799093	52.2139	1.09929e-08	3	38799093	R_2
3_38799479	52.2139	1.09929e-08	3	38799479	R_2
3_38806379	31.7334	3.70773e-06	3	38806379	R_2
3_38839334	35.4681	4.16719e-06	3	38839334	R_2
3_40115614	30.1918	5.89399e-06	3	40115614	R_2
3_40117203	38.5985	2.06461e-07	3	40117203	R_2
3_40118846	38.5985	2.06461e-07	3	40118846	R_2
3_40140624	38.5985	2.06461e-07	3	40140624	R_2
3_40141264	38.5985	2.06461e-07	3	40141264	R_2
3_40148196	36.3911	3.16328e-06	3	40148196	R_2
3_40374006	52.2139	1.09929e-08	3	40374006	R_2
3_40383771	38.5985	2.06461e-07	3	40383771	R_2
3_40387158	38.5985	2.06461e-07	3	40387158	R_2
3_40387752	38.5985	2.06461e-07	3	40387752	R_2
3_40902817	36.3911	3.16328e-06	3	40902817	R_2
3_40903241	36.3911	3.16328e-06	3	40903241	R_2
3_40970356	31.8155	4.41078e-06	3	40970356	R_2
3_41006360	52.2139	1.09929e-08	3	41006360	R_2
3_41125391	36.3911	3.16328e-06	3	41125391	R_2
3_41125592	36.3911	3.16328e-06	3	41125592	R_2
3_41129521	36.3911	3.16328e-06	3	41129521	R_2
3_41130730	36.3911	3.16328e-06	3	41130730	R_2
3_41149448	36.3911	3.16328e-06	3	41149448	R_2
3_41149559	36.3911	3.16328e-06	3	41149559	R_2
3_41150046	36.3911	3.16328e-06	3	41150046	R_2
3_41151506	36.3911	3.16328e-06	3	41151506	R_2
3_41152469	36.3911	3.16328e-06	3	41152469	R_2
3_41152559	36.3911	3.16328e-06	3	41152559	R_2
3_41153227	36.3911	3.16328e-06	3	41153227	R_2
3_41182881	36.3911	3.16328e-06	3	41182881	R_2
3_41182999	36.3911	3.16328e-06	3	41182999	R_2
3_41183497	35.4681	4.16719e-06	3	41183497	R_2
3_41183621	36.3911	3.16328e-06	3	41183621	R_2
3_41207850	36.3911	3.16328e-06	3	41207850	R_2
3_41209176	36.3911	3.16328e-06	3	41209176	R_2
3_41209264	36.3911	3.16328e-06	3	41209264	R_2
3_41209447	36.3911	3.16328e-06	3	41209447	R_2
3_41209450	36.3911	3.16328e-06	3	41209450	R_2
3_41209488	36.3911	3.16328e-06	3	41209488	R_2
3_41209521	36.3911	3.16328e-06	3	41209521	R_2
3_41209621	36.3911	3.16328e-06	3	41209621	R_2
3_41210941	36.3911	3.16328e-06	3	41210941	R_2
3_41210957	36.3911	3.16328e-06	3	41210957	R_2
3_41211269	36.3911	3.16328e-06	3	41211269	R_2
3_41211400	36.3911	3.16328e-06	3	41211400	R_2
3_41211462	36.3911	3.16328e-06	3	41211462	R_2
3_41211702	36.3911	3.16328e-06	3	41211702	R_2
3_41212252	30.1918	5.89399e-06	3	41212252	R_2
3_41212379	36.3911	3.16328e-06	3	41212379	R_2
3_41240284	36.3911	3.16328e-06	3	41240284	R_2
3_41240498	36.3911	3.16328e-06	3	41240498	R_2
3_41241277	36.3911	3.16328e-06	3	41241277	R_2
3_41242057	36.3911	3.16328e-06	3	41242057	R_2
3_41242091	36.3911	3.16328e-06	3	41242091	R_2
3_41242092	36.3911	3.16328e-06	3	41242092	R_2
3_41242610	36.3911	3.16328e-06	3	41242610	R_2
3_41242647	36.3911	3.16328e-06	3	41242647	R_2
3_41242648	36.3911	3.16328e-06	3	41242648	R_2
3_41242774	36.3911	3.16328e-06	3	41242774	R_2
3_41247463	36.3911	3.16328e-06	3	41247463	R_2
3_41247553	36.3911	3.16328e-06	3	41247553	R_2
3_41247639	36.3911	3.16328e-06	3	41247639	R_2
3_41247797	36.3911	3.16328e-06	3	41247797	R_2
3_41247836	36.3911	3.16328e-06	3	41247836	R_2
3_41247917	36.3911	3.16328e-06	3	41247917	R_2
3_41247920	36.3911	3.16328e-06	3	41247920	R_2
3_41247978	36.3911	3.16328e-06	3	41247978	R_2
3_41247980	36.3911	3.16328e-06	3	41247980	R_2
3_41248005	36.3911	3.16328e-06	3	41248005	R_2
3_41248026	36.3911	3.16328e-06	3	41248026	R_2
3_41248054	36.3911	3.16328e-06	3	41248054	R_2
3_41248151	36.3911	3.16328e-06	3	41248151	R_2
3_41248268	36.3911	3.16328e-06	3	41248268	R_2
3_41248289	36.3911	3.16328e-06	3	41248289	R_2
3_41249761	36.3911	3.16328e-06	3	41249761	R_2
3_41250076	36.3911	3.16328e-06	3	41250076	R_2
3_41307653	36.3911	3.16328e-06	3	41307653	R_2
3_41307834	36.3911	3.16328e-06	3	41307834	R_2
3_41308123	36.3911	3.16328e-06	3	41308123	R_2
3_41308308	36.3911	3.16328e-06	3	41308308	R_2
3_41308602	36.3911	3.16328e-06	3	41308602	R_2
3_41310637	36.3911	3.16328e-06	3	41310637	R_2
3_43301282	30.6287	1.24654e-06	3	43301282	R_2
3_43318820	26.5229	8.33297e-06	3	43318820	R_2
3_43318853	26.5229	8.33297e-06	3	43318853	R_2
3_43713327	26.4892	4.03885e-06	3	43713327	R_2
3_43715110	26.4892	4.03885e-06	3	43715110	R_2
3_44040921	27.1166	4.30077e-06	3	44040921	R_2
3_44040925	27.1166	4.30077e-06	3	44040925	R_2
3_44040930	27.1166	4.30077e-06	3	44040930	R_2
3_44040964	27.1166	4.30077e-06	3	44040964	R_2
3_142373368	44.4693	4.71872e-07	3	142373368	R_2
3_197870757	21.2659	1.53117e-06	3	197870757	R_2
3_224992649	45.6305	5.82494e-07	3	224992649	R_2
3_227357528	29.564	3.80065e-06	3	227357528	R_2
4_214587650	45.5551	1.40947e-06	4	214587650	R_2
4_239662440	26.7269	3.62216e-06	4	239662440	R_2
4_245322150	22.0365	7.57275e-06	4	245322150	R_2
4_245322153	22.0365	7.57275e-06	4	245322153	R_2
4_245322162	22.0365	7.57275e-06	4	245322162	R_2
4_245322614	26.7643	1.10071e-06	4	245322614	R_2
5_52598352	36.9917	7.34776e-07	5	52598352	R_2
5_54894038	17.3632	5.3878e-06	5	54894038	R_2
5_170396287	33.8307	8.10791e-06	5	170396287	R_2
5_170401148	45.8785	1.40287e-06	5	170401148	R_2
5_176726709	38.9893	6.65726e-07	5	176726709	R_2
5_176729610	38.9893	6.65726e-07	5	176729610	R_2
5_176938379	38.9893	6.65726e-07	5	176938379	R_2
5_176938393	38.9893	6.65726e-07	5	176938393	R_2
5_176938430	38.9893	6.65726e-07	5	176938430	R_2
5_176938475	38.9893	6.65726e-07	5	176938475	R_2
5_176938498	38.9893	6.65726e-07	5	176938498	R_2
5_177027443	45.8785	1.40287e-06	5	177027443	R_2
5_177073998	34.4278	7.00175e-06	5	177073998	R_2
5_177921398	44.2797	1.76042e-06	5	177921398	R_2
5_195393829	29.6662	2.88706e-06	5	195393829	R_2
5_197000321	44.4693	4.71872e-07	5	197000321	R_2
5_197000334	44.4693	4.71872e-07	5	197000334	R_2
6_20525085	29.5102	5.57421e-06	6	20525085	R_2
6_20525086	29.5102	5.57421e-06	6	20525086	R_2
6_43759220	23.7871	7.27761e-06	6	43759220	R_2
6_99394015	29.8396	4.72701e-06	6	99394015	R_2
6_128084925	29.6327	3.3967e-06	6	128084925	R_2
6_128092428	29.6327	3.3967e-06	6	128092428	R_2
6_128092524	29.6327	3.3967e-06	6	128092524	R_2
6_128092821	29.6327	3.3967e-06	6	128092821	R_2
6_128185336	29.6327	3.3967e-06	6	128185336	R_2
6_128185351	29.6327	3.3967e-06	6	128185351	R_2
6_128185359	29.6327	3.3967e-06	6	128185359	R_2
6_128185441	29.6327	3.3967e-06	6	128185441	R_2
6_128185643	29.6327	3.3967e-06	6	128185643	R_2
6_128185820	29.6327	3.3967e-06	6	128185820	R_2
6_128185849	29.6327	3.3967e-06	6	128185849	R_2
6_128185901	29.6327	3.3967e-06	6	128185901	R_2
6_128185916	29.6327	3.3967e-06	6	128185916	R_2
6_128187476	29.6327	3.3967e-06	6	128187476	R_2
6_128187651	29.6327	3.3967e-06	6	128187651	R_2
6_128187732	29.6327	3.3967e-06	6	128187732	R_2
6_128187776	29.6327	3.3967e-06	6	128187776	R_2
6_128187951	29.6327	3.3967e-06	6	128187951	R_2
6_128187959	29.6327	3.3967e-06	6	128187959	R_2
6_128188237	29.6327	3.3967e-06	6	128188237	R_2
6_128188301	29.6327	3.3967e-06	6	128188301	R_2
6_128188318	29.6327	3.3967e-06	6	128188318	R_2
6_128189464	28.2547	8.24836e-07	6	128189464	R_2
6_128189485	28.2547	8.24836e-07	6	128189485	R_2
6_128189539	28.2547	8.24836e-07	6	128189539	R_2
6_128189741	29.6327	3.3967e-06	6	128189741	R_2
6_128189783	29.6327	3.3967e-06	6	128189783	R_2
6_128190947	29.6327	3.3967e-06	6	128190947	R_2
6_128191197	24.8932	2.36163e-06	6	128191197	R_2
6_133018226	44.9511	8.60933e-07	6	133018226	R_2
7_4082494	26.4648	6.92142e-06	7	4082494	R_2
7_12990162	43.7463	2.85086e-06	7	12990162	R_2
7_13031993	43.7463	2.85086e-06	7	13031993	R_2
7_13051835	43.7463	2.85086e-06	7	13051835	R_2
7_13053782	43.7463	2.85086e-06	7	13053782	R_2
7_13369772	43.7463	2.85086e-06	7	13369772	R_2
7_13542558	43.7463	2.85086e-06	7	13542558	R_2
7_19659018	34.4142	7.07196e-06	7	19659018	R_2
7_19659610	34.4142	7.07196e-06	7	19659610	R_2
7_19659783	34.4142	7.07196e-06	7	19659783	R_2
7_21225101	28.3205	1.09553e-06	7	21225101	R_2
7_21231193	28.3205	1.09553e-06	7	21231193	R_2
7_21231217	28.3205	1.09553e-06	7	21231217	R_2
7_21231699	29.597	2.98878e-06	7	21231699	R_2
7_21231705	29.597	2.98878e-06	7	21231705	R_2
7_21231980	28.2613	1.46227e-07	7	21231980	R_2
7_21232061	28.2613	1.46227e-07	7	21232061	R_2
7_21232910	23.8963	8.29135e-06	7	21232910	R_2
7_21240508	28.3205	1.09553e-06	7	21240508	R_2
7_21240636	28.2613	1.46227e-07	7	21240636	R_2
7_21240653	28.2613	1.46227e-07	7	21240653	R_2
7_21240683	28.3205	1.09553e-06	7	21240683	R_2
7_21240741	28.3205	1.09553e-06	7	21240741	R_2
7_21240858	28.3205	1.09553e-06	7	21240858	R_2
7_21240875	28.3205	1.09553e-06	7	21240875	R_2
7_21242182	28.3205	1.09553e-06	7	21242182	R_2
7_21246537	28.3205	1.09553e-06	7	21246537	R_2
7_21246659	28.3205	1.09553e-06	7	21246659	R_2
7_21246678	28.3205	1.09553e-06	7	21246678	R_2
7_21246830	28.3205	1.09553e-06	7	21246830	R_2
7_21246913	28.3205	1.09553e-06	7	21246913	R_2
7_21246934	28.3205	1.09553e-06	7	21246934	R_2
7_21247004	28.3205	1.09553e-06	7	21247004	R_2
7_21247056	28.3205	1.09553e-06	7	21247056	R_2
7_21247079	28.3205	1.09553e-06	7	21247079	R_2
7_21247185	28.3205	1.09553e-06	7	21247185	R_2
7_21247331	28.3205	1.09553e-06	7	21247331	R_2
7_21247486	28.3205	1.09553e-06	7	21247486	R_2
7_21247651	33.2655	2.06178e-07	7	21247651	R_2
7_21345598	22.8222	5.37133e-06	7	21345598	R_2
7_22620289	33.3608	7.19307e-06	7	22620289	R_2
7_22620303	33.3608	7.19307e-06	7	22620303	R_2
7_22620393	33.3608	7.19307e-06	7	22620393	R_2
7_22620417	33.3608	7.19307e-06	7	22620417	R_2
7_22620420	33.3608	7.19307e-06	7	22620420	R_2
7_22620468	33.3608	7.19307e-06	7	22620468	R_2
7_22620505	33.3608	7.19307e-06	7	22620505	R_2
7_22620576	33.3608	7.19307e-06	7	22620576	R_2
7_22620581	33.3608	7.19307e-06	7	22620581	R_2
7_22620602	33.3608	7.19307e-06	7	22620602	R_2
7_22620606	33.3608	7.19307e-06	7	22620606	R_2
7_22620625	33.3608	7.19307e-06	7	22620625	R_2
7_22620654	33.3608	7.19307e-06	7	22620654	R_2
7_22620678	33.3608	7.19307e-06	7	22620678	R_2
7_22622091	33.3608	7.19307e-06	7	22622091	R_2
7_22622120	33.3608	7.19307e-06	7	22622120	R_2
7_22622175	33.3608	7.19307e-06	7	22622175	R_2
7_22622462	33.3608	7.19307e-06	7	22622462	R_2
7_22622476	33.3608	7.19307e-06	7	22622476	R_2
7_22622635	33.3608	7.19307e-06	7	22622635	R_2
7_22622654	33.3608	7.19307e-06	7	22622654	R_2
7_22622670	33.3608	7.19307e-06	7	22622670	R_2
7_22622694	33.3608	7.19307e-06	7	22622694	R_2
7_22622746	33.3608	7.19307e-06	7	22622746	R_2
7_22680646	30.4208	3.88081e-06	7	22680646	R_2
7_22680739	38.579	3.26583e-07	7	22680739	R_2
7_22680871	30.4208	3.88081e-06	7	22680871	R_2
7_31266723	12.5899	7.9771e-06	7	31266723	R_2
7_109548035	44.4693	4.71872e-07	7	109548035	R_2
7_124359341	43.7463	2.85086e-06	7	124359341	R_2
7_125921591	23.5101	1.57192e-06	7	125921591	R_2
7_125921657	24.4276	2.10941e-06	7	125921657	R_2
7_125979173	23.7341	1.07262e-06	7	125979173	R_2
7_125979420	23.906	5.23121e-06	7	125979420	R_2
7_126238274	23.5003	8.19018e-06	7	126238274	R_2
7_126238437	23.5003	8.19018e-06	7	126238437	R_2
7_126238752	23.5003	8.19018e-06	7	126238752	R_2
7_126238933	22.781	5.31709e-06	7	126238933	R_2
7_126239469	23.5003	8.19018e-06	7	126239469	R_2
7_126239481	23.5003	8.19018e-06	7	126239481	R_2
7_126239813	23.5003	8.19018e-06	7	126239813	R_2
7_126239888	23.5003	8.19018e-06	7	126239888	R_2
7_126239905	23.5003	8.19018e-06	7	126239905	R_2
7_126239925	23.5003	8.19018e-06	7	126239925	R_2
7_126239962	23.5003	8.19018e-06	7	126239962	R_2
7_126239963	23.5003	8.19018e-06	7	126239963	R_2
7_126239976	23.5003	8.19018e-06	7	126239976	R_2
7_126240013	23.5003	8.19018e-06	7	126240013	R_2
7_126240146	23.5003	8.19018e-06	7	126240146	R_2
7_126240234	23.5003	8.19018e-06	7	126240234	R_2
7_126240465	23.5003	8.19018e-06	7	126240465	R_2
7_126241137	23.5003	8.19018e-06	7	126241137	R_2
7_126241151	23.5003	8.19018e-06	7	126241151	R_2
7_126241433	23.5101	1.57192e-06	7	126241433	R_2
7_126241592	23.5003	8.19018e-06	7	126241592	R_2
7_126241682	23.5003	8.19018e-06	7	126241682	R_2
7_126241689	23.5003	8.19018e-06	7	126241689	R_2
7_126241765	23.5003	8.19018e-06	7	126241765	R_2
7_126242401	24.4276	2.10941e-06	7	126242401	R_2
7_126242406	24.4276	2.10941e-06	7	126242406	R_2
7_126242619	24.4276	2.10941e-06	7	126242619	R_2
7_126242696	24.4276	2.10941e-06	7	126242696	R_2
7_126242717	24.4276	2.10941e-06	7	126242717	R_2
7_126242765	24.4276	2.10941e-06	7	126242765	R_2
7_126258182	24.4276	2.10941e-06	7	126258182	R_2
7_126258504	23.5003	8.19018e-06	7	126258504	R_2
7_126358280	23.5003	8.19018e-06	7	126358280	R_2
7_126358444	23.5003	8.19018e-06	7	126358444	R_2
7_126358494	23.5003	8.19018e-06	7	126358494	R_2
7_126358533	23.5101	1.57192e-06	7	126358533	R_2
7_126358579	23.5101	1.57192e-06	7	126358579	R_2
7_126358611	23.5101	1.57192e-06	7	126358611	R_2
7_126358620	23.5101	1.57192e-06	7	126358620	R_2
7_126358754	23.5101	1.57192e-06	7	126358754	R_2
7_126359061	24.4276	2.10941e-06	7	126359061	R_2
7_126359190	24.4276	2.10941e-06	7	126359190	R_2
7_126359409	24.4276	2.10941e-06	7	126359409	R_2
7_127683960	23.5003	8.19018e-06	7	127683960	R_2
7_127683979	23.5003	8.19018e-06	7	127683979	R_2
7_127684012	23.5003	8.19018e-06	7	127684012	R_2
7_127684037	23.5003	8.19018e-06	7	127684037	R_2
7_127684038	23.5003	8.19018e-06	7	127684038	R_2
7_127684068	23.5003	8.19018e-06	7	127684068	R_2
7_130003407	20.9245	7.26455e-06	7	130003407	R_2
7_130006348	23.2059	2.11044e-06	7	130006348	R_2
7_130413318	23.2059	2.11044e-06	7	130413318	R_2
7_130414387	23.2059	2.11044e-06	7	130414387	R_2
7_130566773	23.906	5.23121e-06	7	130566773	R_2
7_131044882	34.7853	5.70955e-06	7	131044882	R_2
7_131045388	34.7853	5.70955e-06	7	131045388	R_2
7_131045822	34.7853	5.70955e-06	7	131045822	R_2
7_131046014	43.7463	2.85086e-06	7	131046014	R_2
7_131046037	43.7463	2.85086e-06	7	131046037	R_2
7_131046061	43.7463	2.85086e-06	7	131046061	R_2
7_131047027	43.7463	2.85086e-06	7	131047027	R_2
7_131047083	34.7853	5.70955e-06	7	131047083	R_2
7_131047085	34.7853	5.70955e-06	7	131047085	R_2
7_131047126	34.7853	5.70955e-06	7	131047126	R_2
7_131047195	34.7853	5.70955e-06	7	131047195	R_2
7_131047213	43.7463	2.85086e-06	7	131047213	R_2
7_131047223	34.7853	5.70955e-06	7	131047223	R_2
7_131047226	34.7853	5.70955e-06	7	131047226	R_2
7_131047238	34.7853	5.70955e-06	7	131047238	R_2
7_131047387	34.7853	5.70955e-06	7	131047387	R_2
7_131047483	34.7853	5.70955e-06	7	131047483	R_2
7_131047509	34.7853	5.70955e-06	7	131047509	R_2
7_131047553	34.7853	5.70955e-06	7	131047553	R_2
7_131047612	34.7853	5.70955e-06	7	131047612	R_2
7_131047644	34.7853	5.70955e-06	7	131047644	R_2
7_131047663	34.7853	5.70955e-06	7	131047663	R_2
7_131047686	34.7853	5.70955e-06	7	131047686	R_2
7_131047740	34.7853	5.70955e-06	7	131047740	R_2
7_131047809	34.7853	5.70955e-06	7	131047809	R_2
7_131047871	34.7853	5.70955e-06	7	131047871	R_2
7_131047880	34.7853	5.70955e-06	7	131047880	R_2
7_131048771	34.7853	5.70955e-06	7	131048771	R_2
7_131048785	34.7853	5.70955e-06	7	131048785	R_2
7_131048789	34.7853	5.70955e-06	7	131048789	R_2
7_131048912	34.7853	5.70955e-06	7	131048912	R_2
7_133299940	27.3139	4.50737e-07	7	133299940	R_2
7_152287556	54.9846	1.25589e-09	7	152287556	R_2
7_162296951	29.6832	9.51221e-07	7	162296951	R_2
7_167785769	23.8156	2.01558e-06	7	167785769	R_2
7_169893382	37.8208	1.73942e-06	7	169893382	R_2
7_169990182	85.4194	3.20739e-12	7	169990182	R_2
7_170006293	42.9998	4.84115e-06	7	170006293	R_2
8_12968215	20.7383	1.25398e-06	8	12968215	R_2
8_21146006	27.7862	2.78297e-06	8	21146006	R_2
8_67161031	43.7561	5.87647e-06	8	67161031	R_2
8_104002999	43.7561	5.87647e-06	8	104002999	R_2
8_106793975	44.582	1.96187e-07	8	106793975	R_2
8_106794390	44.582	1.96187e-07	8	106794390	R_2
8_111417062	31.0296	4.36824e-06	8	111417062	R_2
8_150980098	20.8478	3.85443e-06	8	150980098	R_2
8_167248091	24.5602	2.26727e-06	8	167248091	R_2
9_18742905	32.13	8e-06	9	18742905	R_2
9_18749423	32.13	8e-06	9	18749423	R_2
9_26902448	26.9244	6.91614e-06	9	26902448	R_2
9_26902523	30.2373	1.44588e-06	9	26902523	R_2
9_26902932	29.0092	6.97845e-06	9	26902932	R_2
9_26903634	36.0533	4.03678e-07	9	26903634	R_2
9_65525639	21.5399	3.07353e-06	9	65525639	R_2
9_70298886	43.7561	5.87647e-06	9	70298886	R_2
9_74285897	38.4532	3.34919e-06	9	74285897	R_2
9_124474208	43.7463	2.85086e-06	9	124474208	R_2
9_136237480	31.3605	2.13605e-06	9	136237480	R_2
9_141027264	27.6879	8.4518e-06	9	141027264	R_2
9_158243109	24.6416	8.11963e-06	9	158243109	R_2
10_13044534	45.8759	2.70044e-07	10	13044534	R_2
10_86701724	33.1461	5.61376e-07	10	86701724	R_2
10_93884123	23.2337	5.64658e-06	10	93884123	R_2
10_133771906	23.4803	2.05563e-06	10	133771906	R_2
10_148007255	29.5142	5.00557e-06	10	148007255	R_2
10_148388143	45.4285	1.4863e-06	10	148388143	R_2
10_148388216	45.4285	1.4863e-06	10	148388216	R_2
10_148388312	45.4285	1.4863e-06	10	148388312	R_2
10_148388321	45.4285	1.4863e-06	10	148388321	R_2
1_281027596	-601384	6.45984e-06	1	281027596	RGB_1
2_209796529	551523	7.05161e-06	2	209796529	RGB_1
2_209797050	558308	4.69054e-06	2	209797050	RGB_1
2_209797256	558308	4.69054e-06	2	209797256	RGB_1
3_8523533	869378	7.52522e-06	3	8523533	RGB_1
3_8523670	869378	7.52522e-06	3	8523670	RGB_1
3_229245663	639121	3.95172e-06	3	229245663	RGB_1
3_229245788	618504	8.09305e-06	3	229245788	RGB_1
3_229245854	644632	4.18079e-06	3	229245854	RGB_1
3_229245857	644632	4.18079e-06	3	229245857	RGB_1
3_229246267	627506	4.35226e-06	3	229246267	RGB_1
3_229246324	628242	4.14547e-06	3	229246324	RGB_1
4_9595796	1.13109e+06	5.02877e-06	4	9595796	RGB_1
4_9595839	1.13109e+06	5.02877e-06	4	9595839	RGB_1
4_9595848	1.13109e+06	5.02877e-06	4	9595848	RGB_1
4_245169957	1.17156e+06	9.81979e-07	4	245169957	RGB_1
4_245170351	753301	8.4157e-06	4	245170351	RGB_1
4_245170762	1.08537e+06	8.14699e-06	4	245170762	RGB_1
4_245171010	1.08537e+06	8.14699e-06	4	245171010	RGB_1
5_13534881	-641884	3.88177e-06	5	13534881	RGB_1
5_13535611	-641884	3.88177e-06	5	13535611	RGB_1
5_14541387	819255	7.67765e-06	5	14541387	RGB_1
5_14541440	819255	7.67765e-06	5	14541440	RGB_1
5_14541471	819255	7.67765e-06	5	14541471	RGB_1
5_14541476	819255	7.67765e-06	5	14541476	RGB_1
5_14567024	990735	1.78455e-06	5	14567024	RGB_1
5_14567033	990735	1.78455e-06	5	14567033	RGB_1
5_14585466	1.00215e+06	2.15337e-06	5	14585466	RGB_1
5_14587583	910581	8.10976e-06	5	14587583	RGB_1
5_28383939	615182	6.45867e-06	5	28383939	RGB_1
5_28709918	667751	5.13273e-06	5	28709918	RGB_1
5_28709920	670884	3.46285e-06	5	28709920	RGB_1
5_43149829	691490	5.37359e-06	5	43149829	RGB_1
5_43152943	691490	5.37359e-06	5	43152943	RGB_1
5_43154158	682769	3.08832e-06	5	43154158	RGB_1
5_193414187	910339	3.9057e-06	5	193414187	RGB_1
5_221155208	967197	7.59524e-07	5	221155208	RGB_1
6_90877331	839986	4.32014e-06	6	90877331	RGB_1
6_125985616	-624665	7.70802e-06	6	125985616	RGB_1
6_127868777	-593202	8.45093e-06	6	127868777	RGB_1
6_133459856	597637	4.99478e-06	6	133459856	RGB_1
7_57140200	1.13187e+06	7.11594e-06	7	57140200	RGB_1
7_58479817	1.10731e+06	9.82788e-07	7	58479817	RGB_1
7_107118394	1.01636e+06	5.48694e-06	7	107118394	RGB_1
7_107118441	932438	4.99455e-07	7	107118441	RGB_1
7_107118486	903358	1.75937e-06	7	107118486	RGB_1
7_107118499	842561	5.70373e-06	7	107118499	RGB_1
7_107118686	842561	5.70373e-06	7	107118686	RGB_1
7_107118688	842561	5.70373e-06	7	107118688	RGB_1
7_107118779	842561	5.70373e-06	7	107118779	RGB_1
8_21006750	1.13605e+06	8.59623e-06	8	21006750	RGB_1
9_92351919	718691	4.46311e-06	9	92351919	RGB_1
9_105330009	713023	7.93611e-06	9	105330009	RGB_1
10_109100597	741434	5.6703e-06	10	109100597	RGB_1
10_109100602	741434	5.6703e-06	10	109100602	RGB_1
10_109100635	729145	5.86848e-06	10	109100635	RGB_1
10_109100703	729145	5.86848e-06	10	109100703	RGB_1
10_109100767	713044	7.81004e-06	10	109100767	RGB_1
10_109100769	713044	7.81004e-06	10	109100769	RGB_1
10_109100811	713044	7.81004e-06	10	109100811	RGB_1
10_109100840	713044	7.81004e-06	10	109100840	RGB_1
10_109100876	713044	7.81004e-06	10	109100876	RGB_1
10_109100884	713044	7.81004e-06	10	109100884	RGB_1
10_109100948	713044	7.81004e-06	10	109100948	RGB_1
10_109100963	713044	7.81004e-06	10	109100963	RGB_1
10_109100977	729145	5.86848e-06	10	109100977	RGB_1
10_109101035	750682	2.12383e-06	10	109101035	RGB_1
10_109101053	794997	6.15048e-07	10	109101053	RGB_1
10_109101059	835529	2.17389e-07	10	109101059	RGB_1
10_109101074	835529	2.17389e-07	10	109101074	RGB_1
10_109101075	835529	2.17389e-07	10	109101075	RGB_1
10_109101087	835529	2.17389e-07	10	109101087	RGB_1
10_109101093	835529	2.17389e-07	10	109101093	RGB_1
10_109101105	835529	2.17389e-07	10	109101105	RGB_1
10_109101106	729589	3.16805e-06	10	109101106	RGB_1
10_109101132	729589	3.16805e-06	10	109101132	RGB_1
10_109101150	714943	4.17751e-06	10	109101150	RGB_1
10_109101162	717508	3.54351e-06	10	109101162	RGB_1
10_109101285	729589	3.16805e-06	10	109101285	RGB_1
10_109101296	729589	3.16805e-06	10	109101296	RGB_1
10_109101340	742246	1.62586e-06	10	109101340	RGB_1
10_109101346	729589	3.16805e-06	10	109101346	RGB_1
10_110196783	932835	8.34883e-06	10	110196783	RGB_1
10_133326550	946461	6.18077e-06	10	133326550	RGB_1
10_134652624	796942	8.63285e-07	10	134652624	RGB_1
10_134652663	827086	2.69563e-07	10	134652663	RGB_1
10_134652674	827086	2.69563e-07	10	134652674	RGB_1
10_134652691	796942	8.63285e-07	10	134652691	RGB_1
10_134652699	796942	8.63285e-07	10	134652699	RGB_1
10_134652749	796942	8.63285e-07	10	134652749	RGB_1
1_4480970	1.53844e+06	1.91176e-06	1	4480970	RGB_2
1_4480984	1.53844e+06	1.91176e-06	1	4480984	RGB_2
1_11399549	1.51787e+06	8.20063e-07	1	11399549	RGB_2
1_23080633	1.78686e+06	4.10875e-06	1	23080633	RGB_2
1_32431410	2.03587e+06	2.12876e-06	1	32431410	RGB_2
1_32431415	2.03587e+06	2.12876e-06	1	32431415	RGB_2
1_96345301	3.00107e+06	1.21015e-06	1	96345301	RGB_2
1_110820182	2.32089e+06	4.83963e-07	1	110820182	RGB_2
1_110907415	3.5227e+06	4.48975e-09	1	110907415	RGB_2
1_121185310	1.78892e+06	7.54228e-06	1	121185310	RGB_2
1_121185388	1.78892e+06	7.54228e-06	1	121185388	RGB_2
1_121185563	1.78892e+06	7.54228e-06	1	121185563	RGB_2
1_121185564	1.78892e+06	7.54228e-06	1	121185564	RGB_2
1_121185601	1.78892e+06	7.54228e-06	1	121185601	RGB_2
1_121185606	1.78892e+06	7.54228e-06	1	121185606	RGB_2
1_121185623	1.78892e+06	7.54228e-06	1	121185623	RGB_2
1_121185634	1.78892e+06	7.54228e-06	1	121185634	RGB_2
1_121185648	1.78892e+06	7.54228e-06	1	121185648	RGB_2
1_121185650	1.78892e+06	7.54228e-06	1	121185650	RGB_2
1_234528590	1.73149e+06	7.52117e-06	1	234528590	RGB_2
1_237251031	2.70103e+06	6.80021e-06	1	237251031	RGB_2
1_285472121	2.156e+06	2.45158e-06	1	285472121	RGB_2
2_17754878	1.47564e+06	5.31874e-06	2	17754878	RGB_2
2_116688763	783255	4.30746e-06	2	116688763	RGB_2
2_116688774	783255	4.30746e-06	2	116688774	RGB_2
2_116688808	783255	4.30746e-06	2	116688808	RGB_2
2_116688853	767437	3.32884e-06	2	116688853	RGB_2
2_116688859	783255	4.30746e-06	2	116688859	RGB_2
2_116688959	783255	4.30746e-06	2	116688959	RGB_2
2_116689026	783255	4.30746e-06	2	116689026	RGB_2
2_116689123	783255	4.30746e-06	2	116689123	RGB_2
2_116689136	783255	4.30746e-06	2	116689136	RGB_2
2_169245610	1.24752e+06	4.45845e-06	2	169245610	RGB_2
2_191674299	1.3938e+06	6.84907e-06	2	191674299	RGB_2
2_219595549	1.30705e+06	6.86335e-06	2	219595549	RGB_2
2_219603651	1.56792e+06	4.69529e-07	2	219603651	RGB_2
2_219605068	1.30705e+06	6.86335e-06	2	219605068	RGB_2
2_219605080	1.30705e+06	6.86335e-06	2	219605080	RGB_2
2_219605244	1.30705e+06	6.86335e-06	2	219605244	RGB_2
2_219610104	1.02172e+06	3.53399e-06	2	219610104	RGB_2
2_219971118	1.30705e+06	6.86335e-06	2	219971118	RGB_2
2_221397307	1.31725e+06	6.29975e-06	2	221397307	RGB_2
2_226553737	1.0035e+06	6.66618e-06	2	226553737	RGB_2
2_226553746	1.0035e+06	6.66618e-06	2	226553746	RGB_2
2_226553844	1.0035e+06	6.66618e-06	2	226553844	RGB_2
2_226553894	1.0035e+06	6.66618e-06	2	226553894	RGB_2
2_226553910	1.0035e+06	6.66618e-06	2	226553910	RGB_2
2_243925850	1.86573e+06	8.24887e-06	2	243925850	RGB_2
3_15005504	2.98518e+06	5.0622e-07	3	15005504	RGB_2
3_15005507	2.98518e+06	5.0622e-07	3	15005507	RGB_2
3_15005646	2.98518e+06	5.0622e-07	3	15005646	RGB_2
3_15005659	2.98518e+06	5.0622e-07	3	15005659	RGB_2
3_15005662	2.98518e+06	5.0622e-07	3	15005662	RGB_2
3_15005666	2.98518e+06	5.0622e-07	3	15005666	RGB_2
3_15005712	2.98518e+06	5.0622e-07	3	15005712	RGB_2
3_15005718	2.98518e+06	5.0622e-07	3	15005718	RGB_2
3_16286961	2.49549e+06	2.28048e-06	3	16286961	RGB_2
3_16286996	2.49549e+06	2.28048e-06	3	16286996	RGB_2
3_16287091	2.49549e+06	2.28048e-06	3	16287091	RGB_2
3_16287247	2.49549e+06	2.28048e-06	3	16287247	RGB_2
3_16287276	2.49549e+06	2.28048e-06	3	16287276	RGB_2
3_16287738	2.49549e+06	2.28048e-06	3	16287738	RGB_2
3_18363138	1.4632e+06	7.04717e-07	3	18363138	RGB_2
3_28793541	1.87626e+06	2.37802e-06	3	28793541	RGB_2
3_28793573	1.87626e+06	2.37802e-06	3	28793573	RGB_2
3_36011948	3.4106e+06	9.49827e-09	3	36011948	RGB_2
3_36012037	2.38376e+06	4.24671e-06	3	36012037	RGB_2
3_36012235	3.4106e+06	9.49827e-09	3	36012235	RGB_2
3_36355464	2.44004e+06	8.00946e-07	3	36355464	RGB_2
3_36366265	2.44004e+06	8.00946e-07	3	36366265	RGB_2
3_36370759	2.44004e+06	8.00946e-07	3	36370759	RGB_2
3_36371715	2.44004e+06	8.00946e-07	3	36371715	RGB_2
3_36378541	2.44004e+06	8.00946e-07	3	36378541	RGB_2
3_36387890	2.44004e+06	8.00946e-07	3	36387890	RGB_2
3_36390877	2.44004e+06	8.00946e-07	3	36390877	RGB_2
3_36675288	3.4106e+06	9.49827e-09	3	36675288	RGB_2
3_37817786	3.4106e+06	9.49827e-09	3	37817786	RGB_2
3_37827272	2.31473e+06	3.83506e-06	3	37827272	RGB_2
3_37836257	2.43697e+06	8.69752e-07	3	37836257	RGB_2
3_37854321	2.40825e+06	1.17183e-06	3	37854321	RGB_2
3_37857632	2.40825e+06	1.17183e-06	3	37857632	RGB_2
3_37877180	3.4106e+06	9.49827e-09	3	37877180	RGB_2
3_37880029	3.4106e+06	9.49827e-09	3	37880029	RGB_2
3_37881300	3.4106e+06	9.49827e-09	3	37881300	RGB_2
3_37890117	3.4106e+06	9.49827e-09	3	37890117	RGB_2
3_37905164	3.4106e+06	9.49827e-09	3	37905164	RGB_2
3_37906177	2.46418e+06	5.03176e-07	3	37906177	RGB_2
3_37922813	2.77991e+06	2.88953e-08	3	37922813	RGB_2
3_37950688	3.4106e+06	9.49827e-09	3	37950688	RGB_2
3_37951548	3.4106e+06	9.49827e-09	3	37951548	RGB_2
3_37958342	3.4106e+06	9.49827e-09	3	37958342	RGB_2
3_37967885	3.4106e+06	9.49827e-09	3	37967885	RGB_2
[truncated: 425 more rows]

## Sheet: Table S2
Table S2 SNPs identified by Q+K models in two environments
rs	ref	p_value	chr	ps	trait
1_3571653	-14.4142	6.12168e-06	1	3571653	B_1
1_3571681	-14.4142	6.12168e-06	1	3571681	B_1
1_3571690	-14.4142	6.12168e-06	1	3571690	B_1
1_4662550	-19.6168	4.86194e-06	1	4662550	B_1
1_6650560	-12.4484	3.22338e-06	1	6650560	B_1
1_12539133	-21.7773	2.09007e-07	1	12539133	B_1
1_30362311	-12.0132	9.47796e-07	1	30362311	B_1
1_30968403	-17.167	5.08671e-08	1	30968403	B_1
1_31259269	-17.6902	5.44142e-06	1	31259269	B_1
1_31349379	-20.4183	6.02796e-07	1	31349379	B_1
1_31349385	-20.4183	6.02796e-07	1	31349385	B_1
1_33116425	-19.6775	6.52059e-06	1	33116425	B_1
1_39218169	-17.3547	1.80139e-07	1	39218169	B_1
1_67582548	-14.0579	4.07891e-06	1	67582548	B_1
1_67582571	-14.0579	4.07891e-06	1	67582571	B_1
1_67582605	-14.0579	4.07891e-06	1	67582605	B_1
1_67582627	-14.0579	4.07891e-06	1	67582627	B_1
1_67870319	-18.1866	1.19386e-06	1	67870319	B_1
1_67870354	-18.1866	1.19386e-06	1	67870354	B_1
1_67870402	-18.1866	1.19386e-06	1	67870402	B_1
1_67870428	-18.1866	1.19386e-06	1	67870428	B_1
1_67870446	-18.1866	1.19386e-06	1	67870446	B_1
1_67870706	-18.1866	1.19386e-06	1	67870706	B_1
1_67870728	-18.1866	1.19386e-06	1	67870728	B_1
1_69587045	-9.43223	7.91505e-06	1	69587045	B_1
1_69587048	-9.43223	7.91505e-06	1	69587048	B_1
1_79904495	-16.2953	8.59744e-07	1	79904495	B_1
1_79904510	-15.3313	6.67608e-06	1	79904510	B_1
1_80547215	-18.2598	1.2717e-07	1	80547215	B_1
1_80547243	-18.2598	1.2717e-07	1	80547243	B_1
1_95244808	-26.1506	2.61528e-09	1	95244808	B_1
1_95244962	-14.3499	5.82561e-06	1	95244962	B_1
1_95516943	-14.2651	5.87504e-06	1	95516943	B_1
1_95597221	-14.2205	8.54037e-06	1	95597221	B_1
1_95597222	-14.2205	8.54037e-06	1	95597222	B_1
1_95612658	-12.7985	6.97567e-07	1	95612658	B_1
1_95658695	-16.9652	7.9227e-08	1	95658695	B_1
1_95660216	-15.5773	2.65082e-06	1	95660216	B_1
1_148853873	-14.3814	6.22185e-06	1	148853873	B_1
1_211894742	-13.3389	2.44781e-06	1	211894742	B_1
1_211894995	-13.3389	2.44781e-06	1	211894995	B_1
1_236796886	-13.9384	6.11751e-06	1	236796886	B_1
1_240367847	-15.2637	3.97038e-06	1	240367847	B_1
1_240367861	-15.2637	3.97038e-06	1	240367861	B_1
1_240368014	-15.2637	3.97038e-06	1	240368014	B_1
1_240368077	-15.2637	3.97038e-06	1	240368077	B_1
1_240371091	-15.2637	3.97038e-06	1	240371091	B_1
1_240371406	-15.2637	3.97038e-06	1	240371406	B_1
1_240371521	-15.2637	3.97038e-06	1	240371521	B_1
1_240372088	-15.2637	3.97038e-06	1	240372088	B_1
1_240372133	-15.2637	3.97038e-06	1	240372133	B_1
1_240372141	-15.2637	3.97038e-06	1	240372141	B_1
1_240372198	-15.2637	3.97038e-06	1	240372198	B_1
1_240372222	-15.2637	3.97038e-06	1	240372222	B_1
1_240372507	-15.2637	3.97038e-06	1	240372507	B_1
1_243369869	-7.6404	6.88286e-06	1	243369869	B_1
1_245667723	-19.8776	2.32824e-06	1	245667723	B_1
1_275030587	-18.1351	2.54824e-06	1	275030587	B_1
1_284290926	-14.5984	6.18989e-06	1	284290926	B_1
1_292270957	-15.4325	7.25952e-06	1	292270957	B_1
2_2227171	-16.8269	1.29361e-08	2	2227171	B_1
2_7731747	-14.4582	5.30552e-08	2	7731747	B_1
2_7731748	-14.4582	5.30552e-08	2	7731748	B_1
2_24269307	-16.5052	1.16686e-06	2	24269307	B_1
2_24269311	-16.5052	1.16686e-06	2	24269311	B_1
2_24270367	-16.5052	1.16686e-06	2	24270367	B_1
2_27313976	-13.759	1.50462e-06	2	27313976	B_1
2_27313977	-13.759	1.50462e-06	2	27313977	B_1
2_27314019	-13.759	1.50462e-06	2	27314019	B_1
2_27314045	-13.759	1.50462e-06	2	27314045	B_1
2_27314123	-13.759	1.50462e-06	2	27314123	B_1
2_27314140	-13.759	1.50462e-06	2	27314140	B_1
2_27324818	-9.65419	6.9831e-08	2	27324818	B_1
2_27330068	-9.32651	4.85823e-06	2	27330068	B_1
2_27338183	-9.32651	4.85823e-06	2	27338183	B_1
2_27339854	-9.32651	4.85823e-06	2	27339854	B_1
2_27350245	-8.37306	4.60773e-07	2	27350245	B_1
2_27446403	-13.759	1.50462e-06	2	27446403	B_1
2_27446444	-13.759	1.50462e-06	2	27446444	B_1
2_27446519	-13.759	1.50462e-06	2	27446519	B_1
2_27446598	-13.759	1.50462e-06	2	27446598	B_1
2_27446881	-13.759	1.50462e-06	2	27446881	B_1
2_27446920	-13.759	1.50462e-06	2	27446920	B_1
2_27447009	-13.759	1.50462e-06	2	27447009	B_1
2_27447242	-13.759	1.50462e-06	2	27447242	B_1
2_27447261	-13.759	1.50462e-06	2	27447261	B_1
2_27447289	-13.759	1.50462e-06	2	27447289	B_1
2_27663089	-14.9953	1.60162e-06	2	27663089	B_1
2_27785803	-15.8434	2.52783e-06	2	27785803	B_1
2_27800458	-15.8434	2.52783e-06	2	27800458	B_1
2_27837590	-16.148	3.97017e-06	2	27837590	B_1
2_29463065	-16.7788	5.35583e-06	2	29463065	B_1
2_34130541	-13.3488	5.30257e-06	2	34130541	B_1
2_34131165	-17.1619	6.95578e-06	2	34131165	B_1
2_34132093	-20.2555	1.16133e-11	2	34132093	B_1
2_34140399	-10.1607	2.21583e-06	2	34140399	B_1
2_34142061	-10.7911	6.28168e-07	2	34142061	B_1
2_34214452	-12.9121	5.34686e-06	2	34214452	B_1
2_34273633	-18.0874	5.59169e-06	2	34273633	B_1
2_34275086	-18.0874	5.59169e-06	2	34275086	B_1
2_34279323	-16.2594	3.21077e-07	2	34279323	B_1
2_34279486	-16.2594	3.21077e-07	2	34279486	B_1
2_34285316	-18.0874	5.59169e-06	2	34285316	B_1
2_34304617	-18.5228	1.35323e-07	2	34304617	B_1
2_34331113	-16.7744	3.56188e-06	2	34331113	B_1
2_34351566	-13.2541	7.07636e-06	2	34351566	B_1
2_34436092	-14.685	4.1931e-06	2	34436092	B_1
2_34436154	-15.8802	2.33645e-08	2	34436154	B_1
2_41376423	-16.3542	1.43724e-06	2	41376423	B_1
2_85137522	-8.43593	6.81802e-06	2	85137522	B_1
2_85137532	-8.56378	4.78638e-06	2	85137532	B_1
2_138800158	-15.7798	1.01158e-06	2	138800158	B_1
2_178875326	-18.4783	8.28689e-07	2	178875326	B_1
2_197863993	-7.03197	7.82433e-07	2	197863993	B_1
2_231499616	-10.6532	2.14974e-08	2	231499616	B_1
2_231500911	-10.6532	2.14974e-08	2	231500911	B_1
2_231500931	-10.6532	2.14974e-08	2	231500931	B_1
2_231521912	-12.3143	4.63918e-06	2	231521912	B_1
2_231521915	-12.3143	4.63918e-06	2	231521915	B_1
2_231522600	-12.3143	4.63918e-06	2	231522600	B_1
2_231522634	-12.3143	4.63918e-06	2	231522634	B_1
2_231522693	-12.3143	4.63918e-06	2	231522693	B_1
2_231522932	-12.3143	4.63918e-06	2	231522932	B_1
2_243307948	-18.1744	1.80772e-06	2	243307948	B_1
2_243307970	-18.1744	1.80772e-06	2	243307970	B_1
3_864617	-17.4908	5.67444e-07	3	864617	B_1
3_960354	-12.2386	7.64936e-06	3	960354	B_1
3_24313396	-11.0304	7.15734e-06	3	24313396	B_1
3_31063689	-15.0363	5.74159e-06	3	31063689	B_1
3_31064836	-15.0363	5.74159e-06	3	31064836	B_1
3_31069865	-15.0363	5.74159e-06	3	31069865	B_1
3_31330418	-16.4496	1.08359e-06	3	31330418	B_1
3_100445589	-16.1132	6.53186e-06	3	100445589	B_1
3_104873169	-19.8391	1.61302e-07	3	104873169	B_1
3_113654773	-12.5942	2.3108e-06	3	113654773	B_1
3_141193822	-16.5314	4.48282e-06	3	141193822	B_1
3_141216430	-16.5314	4.48282e-06	3	141216430	B_1
3_141217784	-16.5314	4.48282e-06	3	141217784	B_1
3_141220293	-16.5944	3.43636e-06	3	141220293	B_1
3_141220958	-16.5314	4.48282e-06	3	141220958	B_1
3_141221557	-15.4421	3.08042e-06	3	141221557	B_1
3_141221660	-16.5314	4.48282e-06	3	141221660	B_1
3_141223004	-18.8514	7.99112e-07	3	141223004	B_1
3_141223079	-19.5493	8.44056e-09	3	141223079	B_1
3_141224044	-16.5314	4.48282e-06	3	141224044	B_1
3_141225119	-17.9629	1.10899e-06	3	141225119	B_1
3_141226629	-16.5314	4.48282e-06	3	141226629	B_1
3_141230760	-16.5314	4.48282e-06	3	141230760	B_1
3_148041975	-16.2145	5.02875e-06	3	148041975	B_1
3_148042072	-16.2145	5.02875e-06	3	148042072	B_1
3_148042188	-16.2145	5.02875e-06	3	148042188	B_1
3_148042201	-16.2145	5.02875e-06	3	148042201	B_1
3_148145521	-19.7165	3.97513e-06	3	148145521	B_1
3_177874809	-12.473	8.34977e-06	3	177874809	B_1
3_183570767	-12.7443	1.14058e-06	3	183570767	B_1
3_219681727	-15.8859	1.96152e-06	3	219681727	B_1
3_219867520	-15.1405	6.52253e-06	3	219867520	B_1
3_231119934	-11.7929	2.31098e-06	3	231119934	B_1
3_233852621	-11.9818	5.1157e-06	3	233852621	B_1
3_233855863	-14.2028	4.24436e-06	3	233855863	B_1
3_233855938	-15.3954	1.14472e-06	3	233855938	B_1
3_233856005	-15.3954	1.14472e-06	3	233856005	B_1
4_1520442	6.61545	3.00746e-06	4	1520442	B_1
4_7169367	-17.9419	6.22124e-07	4	7169367	B_1
4_14716257	-10.7805	1.04518e-06	4	14716257	B_1
4_20720905	-13.4161	9.19332e-07	4	20720905	B_1
4_20747517	-15.1613	2.51191e-08	4	20747517	B_1
4_27940371	-17.0936	7.19644e-06	4	27940371	B_1
4_29119936	-9.33607	4.10769e-06	4	29119936	B_1
4_29119983	-9.33607	4.10769e-06	4	29119983	B_1
4_29120527	-9.33607	4.10769e-06	4	29120527	B_1
4_29120531	-9.33607	4.10769e-06	4	29120531	B_1
4_29120544	-9.33607	4.10769e-06	4	29120544	B_1
4_29235228	-12.671	1.90847e-06	4	29235228	B_1
4_29240593	-10.4942	1.26224e-06	4	29240593	B_1
4_29240608	-10.4942	1.26224e-06	4	29240608	B_1
4_29240822	-10.4942	1.26224e-06	4	29240822	B_1
4_29240826	-12.246	7.60278e-06	4	29240826	B_1
4_29240866	-10.4942	1.26224e-06	4	29240866	B_1
4_29241188	-10.4942	1.26224e-06	4	29241188	B_1
4_29241193	-10.4942	1.26224e-06	4	29241193	B_1
4_29241281	-11.3538	2.67127e-06	4	29241281	B_1
4_30307845	-13.2008	7.59367e-06	4	30307845	B_1
4_32530414	-16.0982	6.1774e-06	4	32530414	B_1
4_39326346	-12.9213	3.32795e-06	4	39326346	B_1
4_39326526	-12.9213	3.32795e-06	4	39326526	B_1
4_39326663	-12.9213	3.32795e-06	4	39326663	B_1
4_39326756	-12.9213	3.32795e-06	4	39326756	B_1
4_39327803	-12.9213	3.32795e-06	4	39327803	B_1
4_39328497	-12.9213	3.32795e-06	4	39328497	B_1
4_39328522	-12.9213	3.32795e-06	4	39328522	B_1
4_39328570	-12.9213	3.32795e-06	4	39328570	B_1
4_39332909	-11.7686	6.35389e-06	4	39332909	B_1
4_39336217	-11.4275	5.30659e-06	4	39336217	B_1
4_39337676	-9.85837	5.27372e-06	4	39337676	B_1
4_39339261	-13.0221	1.61784e-06	4	39339261	B_1
4_39343332	-13.5732	4.27891e-06	4	39343332	B_1
4_39343415	-13.7611	2.30653e-07	4	39343415	B_1
4_39343854	-13.4073	5.22977e-08	4	39343854	B_1
4_39345037	-15.3718	3.04849e-06	4	39345037	B_1
4_39345038	-15.3718	3.04849e-06	4	39345038	B_1
4_39345099	-15.3718	3.04849e-06	4	39345099	B_1
4_39345274	-15.3718	3.04849e-06	4	39345274	B_1
4_39346802	-15.3718	3.04849e-06	4	39346802	B_1
4_39348342	-15.3718	3.04849e-06	4	39348342	B_1
4_39348402	-12.9031	2.82877e-06	4	39348402	B_1
4_39348827	-15.3718	3.04849e-06	4	39348827	B_1
4_39349010	-15.3718	3.04849e-06	4	39349010	B_1
4_39349045	-15.3718	3.04849e-06	4	39349045	B_1
4_39349535	-15.0642	2.84249e-06	4	39349535	B_1
4_39349716	-15.0642	2.84249e-06	4	39349716	B_1
4_39349977	-15.0642	2.84249e-06	4	39349977	B_1
4_39350012	-15.0642	2.84249e-06	4	39350012	B_1
4_39350212	-15.0642	2.84249e-06	4	39350212	B_1
4_39350566	-15.0642	2.84249e-06	4	39350566	B_1
4_39351940	-15.0642	2.84249e-06	4	39351940	B_1
4_39352133	-15.0642	2.84249e-06	4	39352133	B_1
4_39352191	-15.0642	2.84249e-06	4	39352191	B_1
4_39352552	-15.0642	2.84249e-06	4	39352552	B_1
4_49640210	-10.1867	6.97548e-06	4	49640210	B_1
4_49640523	-10.1867	6.97548e-06	4	49640523	B_1
4_49640536	-10.1867	6.97548e-06	4	49640536	B_1
4_49648403	-9.63913	7.8359e-06	4	49648403	B_1
4_49676587	-13.7776	3.04461e-06	4	49676587	B_1
4_49678608	-11.2536	5.42867e-06	4	49678608	B_1
4_49679269	-10.4262	6.75254e-06	4	49679269	B_1
4_49679388	-10.4262	6.75254e-06	4	49679388	B_1
4_50359142	-9.82743	2.50831e-07	4	50359142	B_1
4_50664260	-13.0766	4.27864e-06	4	50664260	B_1
4_51309486	-11.3104	7.88393e-06	4	51309486	B_1
4_51915639	-12.3878	5.4676e-06	4	51915639	B_1
4_76188105	-20.9578	3.96766e-06	4	76188105	B_1
4_86375029	-12.1158	5.43632e-06	4	86375029	B_1
4_91786592	-16.2109	5.80883e-06	4	91786592	B_1
4_125517648	-20.0016	1.49894e-06	4	125517648	B_1
4_125518085	-20.0016	1.49894e-06	4	125518085	B_1
4_125519335	-20.0016	1.49894e-06	4	125519335	B_1
4_125556282	-15.6801	3.91333e-06	4	125556282	B_1
4_135600533	-12.1685	4.36526e-06	4	135600533	B_1
4_137071499	-11.2602	4.28162e-06	4	137071499	B_1
4_138868711	-14.4977	3.07251e-06	4	138868711	B_1
4_156861264	-13.602	1.89511e-06	4	156861264	B_1
4_158118464	-18.988	4.72978e-06	4	158118464	B_1
4_158118568	-19.6149	3.52779e-06	4	158118568	B_1
4_158118572	-19.6149	3.52779e-06	4	158118572	B_1
4_180869529	-13.2302	7.58201e-06	4	180869529	B_1
4_180985016	-14.6093	1.05143e-06	4	180985016	B_1
4_180986409	-13.6799	8.43329e-06	4	180986409	B_1
4_181035076	-14.8086	1.96008e-06	4	181035076	B_1
4_199614956	-16.1037	8.17294e-07	4	199614956	B_1
4_199615044	-15.4417	5.43696e-08	4	199615044	B_1
4_211513863	-13.503	5.97888e-06	4	211513863	B_1
4_213807894	-18.7294	2.02666e-06	4	213807894	B_1
4_213808257	-18.7294	2.02666e-06	4	213808257	B_1
4_220458123	-10.7572	2.11799e-06	4	220458123	B_1
4_220458567	-11.1298	3.85257e-06	4	220458567	B_1
4_234568260	-16.8433	5.92435e-07	4	234568260	B_1
4_246492531	-11.0227	6.16071e-06	4	246492531	B_1
5_11872866	-10.7194	4.99477e-07	5	11872866	B_1
5_17020703	-16.813	1.9174e-06	5	17020703	B_1
5_17020994	-16.813	1.9174e-06	5	17020994	B_1
5_17021816	-17.0873	1.36407e-06	5	17021816	B_1
5_17021909	-17.0873	1.36407e-06	5	17021909	B_1
5_21202796	-13.9034	3.6242e-06	5	21202796	B_1
5_25109625	-9.73963	6.14571e-06	5	25109625	B_1
5_26990145	-16.8325	4.56319e-06	5	26990145	B_1
5_26990359	-16.8325	4.56319e-06	5	26990359	B_1
5_26990361	-16.8325	4.56319e-06	5	26990361	B_1
5_28040662	-19.9205	4.04336e-06	5	28040662	B_1
5_28040892	-18.3621	1.55781e-06	5	28040892	B_1
5_28075686	-16.5662	7.46614e-07	5	28075686	B_1
5_52966048	-18.8238	1.55557e-09	5	52966048	B_1
5_52967142	-18.7917	1.00872e-06	5	52967142	B_1
5_61694814	-14.1273	6.65983e-06	5	61694814	B_1
5_63084510	-16.9839	6.70492e-06	5	63084510	B_1
5_70370198	-12.266	6.89376e-06	5	70370198	B_1
5_70370225	-12.266	6.89376e-06	5	70370225	B_1
5_74966203	-15.2069	4.22512e-08	5	74966203	B_1
5_74966212	-15.2069	4.22512e-08	5	74966212	B_1
5_74966213	-15.2069	4.22512e-08	5	74966213	B_1
5_74966234	-15.2069	4.22512e-08	5	74966234	B_1
5_74966242	-15.2069	4.22512e-08	5	74966242	B_1
5_75006207	-12.1175	4.46023e-06	5	75006207	B_1
5_75007129	-13.6619	5.8049e-07	5	75007129	B_1
5_75011110	-14.4117	3.02913e-06	5	75011110	B_1
5_75011120	-14.4117	3.02913e-06	5	75011120	B_1
5_75011152	-14.4117	3.02913e-06	5	75011152	B_1
5_75011156	-14.4117	3.02913e-06	5	75011156	B_1
5_75034222	-11.7317	7.02111e-06	5	75034222	B_1
5_75034332	-11.7317	7.02111e-06	5	75034332	B_1
5_75052531	-14.7105	1.73055e-06	5	75052531	B_1
5_75052601	-14.7105	1.73055e-06	5	75052601	B_1
5_75066534	-16.4838	5.05736e-07	5	75066534	B_1
5_90916807	-18.5653	4.87225e-06	5	90916807	B_1
5_90917001	-17.1553	1.24907e-06	5	90917001	B_1
5_132448103	-15.0239	9.42523e-07	5	132448103	B_1
5_133162003	-15.976	3.47919e-06	5	133162003	B_1
5_133176752	-15.6488	7.32722e-07	5	133176752	B_1
5_133312179	-11.7432	6.86595e-06	5	133312179	B_1
5_133485932	-15.5339	5.45158e-06	5	133485932	B_1
5_133501191	-9.44078	8.06572e-06	5	133501191	B_1
5_133676714	-15.2375	1.82854e-07	5	133676714	B_1
5_133677251	-19.7923	5.05201e-08	5	133677251	B_1
5_138866711	-24.4351	1.5345e-08	5	138866711	B_1
5_139101809	-16.3196	1.68624e-06	5	139101809	B_1
5_141591338	-13.1116	5.45103e-06	5	141591338	B_1
5_142005737	-12.7633	1.51322e-06	5	142005737	B_1
5_142245224	-20.6556	4.43106e-07	5	142245224	B_1
5_143181406	-11.5343	3.09022e-06	5	143181406	B_1
5_143917192	-15.5993	9.5461e-07	5	143917192	B_1
5_167963522	-14.825	3.26711e-06	5	167963522	B_1
5_168240008	-17.2363	3.29896e-06	5	168240008	B_1
5_181198736	-21.7266	5.82703e-07	5	181198736	B_1
5_181198956	-21.7266	5.82703e-07	5	181198956	B_1
5_181198983	-21.7266	5.82703e-07	5	181198983	B_1
5_181199828	-21.7266	5.82703e-07	5	181199828	B_1
5_181199950	-21.7266	5.82703e-07	5	181199950	B_1
5_181878837	-17.4911	8.19914e-08	5	181878837	B_1
5_182639150	-13.057	1.32577e-07	5	182639150	B_1
5_182639572	-18.182	6.40352e-06	5	182639572	B_1
5_182639575	-18.182	6.40352e-06	5	182639575	B_1
5_182639597	-15.2265	2.76005e-06	5	182639597	B_1
5_183190150	-17.7294	2.39851e-07	5	183190150	B_1
5_183190158	-17.7294	2.39851e-07	5	183190158	B_1
5_183190246	-17.7294	2.39851e-07	5	183190246	B_1
5_209632160	-13.2699	7.92247e-07	5	209632160	B_1
5_209632215	-13.2699	7.92247e-07	5	209632215	B_1
6_7467252	-12.1752	7.85215e-06	6	7467252	B_1
6_9599780	-8.56902	3.40703e-06	6	9599780	B_1
6_9911825	-13.0649	1.54676e-06	6	9911825	B_1
6_10942006	-21.1195	2.21031e-07	6	10942006	B_1
6_11086015	-14.0047	8.56666e-08	6	11086015	B_1
6_15903785	-13.8066	7.00698e-06	6	15903785	B_1
6_15903862	-13.07	4.20462e-06	6	15903862	B_1
6_15903864	-13.07	4.20462e-06	6	15903864	B_1
6_15907791	-13.0543	5.00699e-06	6	15907791	B_1
6_16040302	-8.86975	8.24336e-06	6	16040302	B_1
6_34679698	-13.3252	9.62828e-07	6	34679698	B_1
6_34679711	-13.3252	9.62828e-07	6	34679711	B_1
6_63845562	-11.0168	4.63686e-08	6	63845562	B_1
6_77115908	-10.4742	4.40741e-06	6	77115908	B_1
6_77576586	-18.8131	1.35111e-06	6	77576586	B_1
6_77576646	-18.8131	1.35111e-06	6	77576646	B_1
6_85059747	-18.8031	2.8376e-06	6	85059747	B_1
6_85059838	-18.8031	2.8376e-06	6	85059838	B_1
6_85060102	-17.6184	5.64405e-06	6	85060102	B_1
6_85060776	-21.919	4.81352e-07	6	85060776	B_1
6_85061523	-27.9291	1.32232e-17	6	85061523	B_1
6_90873102	-11.9125	3.49794e-06	6	90873102	B_1
6_115888912	-18.0186	1.0797e-06	6	115888912	B_1
6_122992087	-18.5064	2.83078e-06	6	122992087	B_1
6_146405841	-8.90943	5.38357e-07	6	146405841	B_1
6_160298996	-14.6251	5.41883e-06	6	160298996	B_1
6_162286023	-11.5832	4.92545e-06	6	162286023	B_1
6_162287608	-17.437	1.56854e-07	6	162287608	B_1
6_165701989	-19.2396	6.50216e-09	6	165701989	B_1
6_165702896	-19.2396	6.50216e-09	6	165702896	B_1
6_168951026	-13.6419	3.69421e-06	6	168951026	B_1
6_168951229	-13.6419	3.69421e-06	6	168951229	B_1
6_168951236	-13.6419	3.69421e-06	6	168951236	B_1
7_16914313	-17.0054	1.66756e-07	7	16914313	B_1
7_17524648	-14.9048	6.75864e-06	7	17524648	B_1
7_20390830	-21.0029	8.86754e-07	7	20390830	B_1
7_22565807	-22.0416	3.98314e-06	7	22565807	B_1
7_22565819	-22.0416	3.98314e-06	7	22565819	B_1
7_22639260	-22.0643	2.19605e-07	7	22639260	B_1
7_22639376	-22.0643	2.19605e-07	7	22639376	B_1
7_35746659	-19.0479	4.24069e-06	7	35746659	B_1
7_72720707	-18.1235	3.31921e-07	7	72720707	B_1
7_74906794	-16.8819	4.82089e-06	7	74906794	B_1
7_74906982	-16.8819	4.82089e-06	7	74906982	B_1
7_74907553	-16.8819	4.82089e-06	7	74907553	B_1
7_74908084	-16.8819	4.82089e-06	7	74908084	B_1
7_111647925	-21.4902	7.38635e-07	7	111647925	B_1
7_111648752	-21.4902	7.38635e-07	7	111648752	B_1
7_121175334	-11.7835	5.57263e-07	7	121175334	B_1
7_121175476	-12.0183	6.37109e-06	7	121175476	B_1
7_121175481	-12.0183	6.37109e-06	7	121175481	B_1
7_121175696	-11.7835	5.57263e-07	7	121175696	B_1
7_126227109	-13.2893	2.04014e-06	7	126227109	B_1
7_126227110	-13.2893	2.04014e-06	7	126227110	B_1
7_126227111	-13.2893	2.04014e-06	7	126227111	B_1
7_129201817	-17.888	1.03511e-06	7	129201817	B_1
7_131208743	-10.5081	6.30095e-06	7	131208743	B_1
7_181589349	-21.9123	9.29833e-08	7	181589349	B_1
7_181605394	-21.9123	9.29833e-08	7	181605394	B_1
8_3650279	-14.0221	6.02357e-06	8	3650279	B_1
8_3650393	-14.0221	6.02357e-06	8	3650393	B_1
8_3889101	-19.6923	1.52713e-06	8	3889101	B_1
8_8737329	-9.80386	2.75443e-07	8	8737329	B_1
8_8737772	-10.8778	2.40169e-06	8	8737772	B_1
8_8737791	-10.8778	2.40169e-06	8	8737791	B_1
8_8737953	-10.8778	2.40169e-06	8	8737953	B_1
8_9191843	-17.0761	8.50384e-06	8	9191843	B_1
8_33718057	-13.366	3.23179e-06	8	33718057	B_1
8_33718120	-17.1708	7.44789e-06	8	33718120	B_1
8_33718188	-13.366	3.23179e-06	8	33718188	B_1
8_33718316	-15.5846	1.7772e-06	8	33718316	B_1
8_33718333	-15.5846	1.7772e-06	8	33718333	B_1
8_34051782	-10.4428	6.71514e-06	8	34051782	B_1
8_35027540	-12.1568	3.01958e-06	8	35027540	B_1
8_35220283	-13.6243	6.53637e-06	8	35220283	B_1
8_48578424	-24.3069	3.02841e-08	8	48578424	B_1
8_59505620	-20.8863	3.18932e-06	8	59505620	B_1
8_60176920	-14.8778	3.98178e-06	8	60176920	B_1
8_63820579	-22.0119	4.14795e-08	8	63820579	B_1
8_63820580	-22.0119	4.14795e-08	8	63820580	B_1
8_63826972	-19.9294	2.6281e-06	8	63826972	B_1
8_73993789	-18.4976	6.11388e-06	8	73993789	B_1
8_74413163	-20.153	1.46178e-06	8	74413163	B_1
8_94924286	-18.9845	8.46339e-06	8	94924286	B_1
8_95023400	-16.4813	5.59924e-06	8	95023400	B_1
8_95023434	-16.4813	5.59924e-06	8	95023434	B_1
8_95025612	-15.4472	7.55368e-06	8	95025612	B_1
8_99609701	-18.3168	7.76064e-06	8	99609701	B_1
8_99614051	-18.3168	7.76064e-06	8	99614051	B_1
9_20232174	-20.7371	4.20838e-06	9	20232174	B_1
9_20620820	-13.6915	1.50183e-06	9	20620820	B_1
9_21513135	-17.7694	2.13094e-06	9	21513135	B_1
9_21513167	-15.9275	3.27072e-06	9	21513167	B_1
9_21513834	-16.042	3.44149e-06	9	21513834	B_1
9_21694491	-16.2812	7.50567e-07	9	21694491	B_1
9_21694737	-16.2812	7.50567e-07	9	21694737	B_1
9_42635470	-12.7812	1.26106e-06	9	42635470	B_1
9_42635522	-12.7812	1.26106e-06	9	42635522	B_1
9_67093376	-15.8361	8.399e-06	9	67093376	B_1
9_85114132	-14.2959	5.26187e-06	9	85114132	B_1
9_96275783	-17.5871	2.3467e-06	9	96275783	B_1
9_124297006	-12.5663	1.94736e-06	9	124297006	B_1
9_135485775	-7.97836	3.67865e-06	9	135485775	B_1
9_140932166	-19.959	3.89283e-06	9	140932166	B_1
9_140961143	-18.248	1.34364e-06	9	140961143	B_1
9_140961575	-15.7516	6.77287e-06	9	140961575	B_1
9_140963377	-18.248	1.34364e-06	9	140963377	B_1
9_141014062	-14.6992	1.97906e-06	9	141014062	B_1
9_150200086	-10.804	9.06387e-08	9	150200086	B_1
9_150200768	-9.37753	4.67794e-06	9	150200768	B_1
9_150204785	-10.0962	4.46808e-06	9	150204785	B_1
9_150487581	-16.2476	7.9156e-06	9	150487581	B_1
9_150518301	-19.8795	3.8796e-06	9	150518301	B_1
9_151986292	-11.0259	6.39921e-08	9	151986292	B_1
9_151986310	-9.74906	5.46932e-06	9	151986310	B_1
9_151986327	-11.0259	6.39921e-08	9	151986327	B_1
9_151986342	-11.0259	6.39921e-08	9	151986342	B_1
9_151986349	-11.0259	6.39921e-08	9	151986349	B_1
9_154451482	-24.8188	2.98258e-09	9	154451482	B_1
9_154457319	-19.8553	7.77934e-06	9	154457319	B_1
9_154622537	-23.8275	1.52163e-11	9	154622537	B_1
9_154663933	-17.3253	3.24734e-06	9	154663933	B_1
9_154664921	-17.3253	3.24734e-06	9	154664921	B_1
10_6069171	-17.4363	2.53034e-06	10	6069171	B_1
10_83445956	-11.8839	1.22876e-06	10	83445956	B_1
10_113217725	-13.0463	4.62439e-06	10	113217725	B_1
10_113218142	-12.0663	9.40995e-07	10	113218142	B_1
10_113218175	-12.0663	9.40995e-07	10	113218175	B_1
10_113218235	-12.0663	9.40995e-07	10	113218235	B_1
10_113218339	-12.0663	9.40995e-07	10	113218339	B_1
10_113218357	-12.0663	9.40995e-07	10	113218357	B_1
10_113218361	-12.0663	9.40995e-07	10	113218361	B_1
10_113243729	-10.43	2.17483e-06	10	113243729	B_1
10_113243747	-10.43	2.17483e-06	10	113243747	B_1
10_113243922	-10.1989	1.37332e-06	10	113243922	B_1
10_113255466	-9.83055	7.80449e-06	10	113255466	B_1
10_115852078	-14.131	9.169e-07	10	115852078	B_1
10_139348267	-10.2217	3.73135e-06	10	139348267	B_1
10_139859410	-9.37811	6.77433e-06	10	139859410	B_1
10_147767985	-11.6882	3.44045e-06	10	147767985	B_1
10_147767986	-11.6882	3.44045e-06	10	147767986	B_1
10_148403367	-14.3293	3.91929e-07	10	148403367	B_1
2_25173589	9.21844	5.95536e-06	2	25173589	B_2
3_13824390	9.49399	2.88646e-06	3	13824390	B_2
3_42540712	-10.6647	4.23919e-06	3	42540712	B_2
3_52127961	-11.9492	8.41261e-07	3	52127961	B_2
5_191466121	-13.6313	4.452e-06	5	191466121	B_2
5_191466122	-13.6313	4.452e-06	5	191466122	B_2
6_104674929	-7.19488	5.60272e-06	6	104674929	B_2
6_104686610	-7.69223	2.04345e-06	6	104686610	B_2
6_104798305	-6.76874	8.34809e-06	6	104798305	B_2
6_104799426	-7.05877	3.12056e-06	6	104799426	B_2
6_104799602	-6.9255	4.90605e-06	6	104799602	B_2
6_105493470	-8.0446	1.13219e-06	6	105493470	B_2
6_105495673	-8.2142	2.74995e-07	6	105495673	B_2
6_105495794	-8.2142	2.74995e-07	6	105495794	B_2
6_105495918	-8.37826	1.33287e-07	6	105495918	B_2
7_6694798	-9.68001	1.80485e-06	7	6694798	B_2
10_110654595	-8.3591	4.06166e-06	10	110654595	B_2
10_110654637	-8.3591	4.06166e-06	10	110654637	B_2
10_110654639	-8.3591	4.06166e-06	10	110654639	B_2
10_110654642	-8.3591	4.06166e-06	10	110654642	B_2
10_110654646	-8.3591	4.06166e-06	10	110654646	B_2
10_110654657	-8.3591	4.06166e-06	10	110654657	B_2
10_110654671	-8.3591	4.06166e-06	10	110654671	B_2
10_110654676	-8.3591	4.06166e-06	10	110654676	B_2
10_110654678	-8.3591	4.06166e-06	10	110654678	B_2
10_110654679	-8.3591	4.06166e-06	10	110654679	B_2
1_23225041	-16.9284	8.47733e-06	1	23225041	G_2
1_31883072	-17.1941	4.05203e-06	1	31883072	G_2
1_102377250	-16.6428	8.06851e-06	1	102377250	G_2
1_171450577	-20.141	7.20947e-06	1	171450577	G_2
1_171450632	-25.9049	6.83107e-06	1	171450632	G_2
1_171450687	-25.9049	6.83107e-06	1	171450687	G_2
1_171450829	-23.7796	5.2425e-06	1	171450829	G_2
1_233760305	26.4067	8.09936e-07	1	233760305	G_2
1_233761197	26.0266	4.48569e-06	1	233761197	G_2
1_233763485	26.4067	8.09936e-07	1	233763485	G_2
1_233766085	26.4067	8.09936e-07	1	233766085	G_2
1_233809916	14.7079	6.51233e-06	1	233809916	G_2
1_233820486	26.4067	8.09936e-07	1	233820486	G_2
1_233823951	26.0266	4.48569e-06	1	233823951	G_2
1_233825207	26.0266	4.48569e-06	1	233825207	G_2
1_233825237	26.0266	4.48569e-06	1	233825237	G_2
1_233827891	26.0266	4.48569e-06	1	233827891	G_2
1_233830660	14.6863	7.99459e-06	1	233830660	G_2
1_233831146	14.7079	6.51233e-06	1	233831146	G_2
1_233832094	14.8949	7.30718e-06	1	233832094	G_2
1_233832358	15.3339	2.36034e-06	1	233832358	G_2
1_233834245	14.8949	7.30718e-06	1	233834245	G_2
1_233834580	14.7079	6.51233e-06	1	233834580	G_2
1_233834592	14.7079	6.51233e-06	1	233834592	G_2
1_233834804	14.7079	6.51233e-06	1	233834804	G_2
1_233834945	14.854	8.2396e-06	1	233834945	G_2
1_233834957	14.854	8.2396e-06	1	233834957	G_2
1_233834981	14.854	8.2396e-06	1	233834981	G_2
1_233835091	14.7079	6.51233e-06	1	233835091	G_2
1_233835105	14.7079	6.51233e-06	1	233835105	G_2
1_233835385	14.7079	6.51233e-06	1	233835385	G_2
1_233835437	14.7079	6.51233e-06	1	233835437	G_2
1_233835682	14.7079	6.51233e-06	1	233835682	G_2
1_233835709	14.7079	6.51233e-06	1	233835709	G_2
1_233835791	14.7079	6.51233e-06	1	233835791	G_2
1_233835884	26.4067	8.09936e-07	1	233835884	G_2
1_233836137	14.6738	8.19698e-06	1	233836137	G_2
1_233836159	14.6738	8.19698e-06	1	233836159	G_2
1_233836181	14.6738	8.19698e-06	1	233836181	G_2
1_233836459	14.6738	8.19698e-06	1	233836459	G_2
1_233836501	14.6738	8.19698e-06	1	233836501	G_2
1_233836672	14.7079	6.51233e-06	1	233836672	G_2
1_233836719	14.7079	6.51233e-06	1	233836719	G_2
1_233836755	14.7079	6.51233e-06	1	233836755	G_2
1_233836766	14.7079	6.51233e-06	1	233836766	G_2
1_233836791	14.7079	6.51233e-06	1	233836791	G_2
1_233836824	14.7079	6.51233e-06	1	233836824	G_2
1_233836865	14.7079	6.51233e-06	1	233836865	G_2
1_233836866	14.7079	6.51233e-06	1	233836866	G_2
1_233837303	14.7079	6.51233e-06	1	233837303	G_2
1_233837319	14.7079	6.51233e-06	1	233837319	G_2
1_233840227	23.1186	2.15076e-06	1	233840227	G_2
1_233841388	14.7079	6.51233e-06	1	233841388	G_2
1_233841442	14.7079	6.51233e-06	1	233841442	G_2
1_233841467	14.7079	6.51233e-06	1	233841467	G_2
1_233841503	14.7079	6.51233e-06	1	233841503	G_2
1_233841556	14.7079	6.51233e-06	1	233841556	G_2
1_233841567	14.7079	6.51233e-06	1	233841567	G_2
1_233841645	14.7079	6.51233e-06	1	233841645	G_2
1_233842144	14.7079	6.51233e-06	1	233842144	G_2
1_233842342	14.7079	6.51233e-06	1	233842342	G_2
1_233842495	14.7079	6.51233e-06	1	233842495	G_2
1_233842551	14.7079	6.51233e-06	1	233842551	G_2
1_233843114	14.7079	6.51233e-06	1	233843114	G_2
1_233843221	14.7079	6.51233e-06	1	233843221	G_2
1_233843223	14.7079	6.51233e-06	1	233843223	G_2
1_233843244	14.7079	6.51233e-06	1	233843244	G_2
1_233843295	14.7079	6.51233e-06	1	233843295	G_2
1_233843296	14.7079	6.51233e-06	1	233843296	G_2
1_233843336	14.7079	6.51233e-06	1	233843336	G_2
1_233843371	14.7079	6.51233e-06	1	233843371	G_2
1_233843478	14.7079	6.51233e-06	1	233843478	G_2
1_233843610	14.7079	6.51233e-06	1	233843610	G_2
1_233843902	14.7079	6.51233e-06	1	233843902	G_2
1_233843910	14.7079	6.51233e-06	1	233843910	G_2
1_233843948	14.829	6.62546e-06	1	233843948	G_2
1_233844191	14.7079	6.51233e-06	1	233844191	G_2
1_233844237	14.7079	6.51233e-06	1	233844237	G_2
1_233844297	14.7079	6.51233e-06	1	233844297	G_2
1_233844827	26.0266	4.48569e-06	1	233844827	G_2
1_233848060	14.8949	7.30718e-06	1	233848060	G_2
1_233848109	14.8949	7.30718e-06	1	233848109	G_2
1_233848448	14.8949	7.30718e-06	1	233848448	G_2
1_233853036	14.6863	7.99459e-06	1	233853036	G_2
1_233854723	26.4067	8.09936e-07	1	233854723	G_2
1_233873884	17.0274	5.01872e-06	1	233873884	G_2
1_233874745	15.0255	5.75354e-06	1	233874745	G_2
1_233875295	14.6863	7.99459e-06	1	233875295	G_2
1_233875356	14.6863	7.99459e-06	1	233875356	G_2
1_233882410	14.6863	7.99459e-06	1	233882410	G_2
1_233882421	14.6863	7.99459e-06	1	233882421	G_2
1_233882469	14.6863	7.99459e-06	1	233882469	G_2
1_233882703	14.8949	7.30718e-06	1	233882703	G_2
1_233882716	14.8949	7.30718e-06	1	233882716	G_2
1_233882734	14.8949	7.30718e-06	1	233882734	G_2
1_233882743	14.8949	7.30718e-06	1	233882743	G_2
1_233882777	14.8949	7.30718e-06	1	233882777	G_2
1_233883133	14.6863	7.99459e-06	1	233883133	G_2
1_233883240	15.1801	5.76674e-06	1	233883240	G_2
1_233883268	15.3435	7.23774e-06	1	233883268	G_2
1_233883308	14.8949	7.30718e-06	1	233883308	G_2
1_233883332	14.6863	7.99459e-06	1	233883332	G_2
1_244605356	-13.772	5.04181e-06	1	244605356	G_2
1_244605399	-13.772	5.04181e-06	1	244605399	G_2
1_244605412	-13.772	5.04181e-06	1	244605412	G_2
1_244605472	-13.772	5.04181e-06	1	244605472	G_2
7_7997378	18.1165	3.68066e-06	7	7997378	G_2
7_7997905	18.1165	3.68066e-06	7	7997905	G_2
7_8032210	20.1892	1.69788e-07	7	8032210	G_2
7_8032358	20.1892	1.69788e-07	7	8032358	G_2
7_8032377	20.1892	1.69788e-07	7	8032377	G_2
7_8032424	20.1892	1.69788e-07	7	8032424	G_2
7_168427218	13.8032	5.3302e-06	7	168427218	G_2
9_152893867	20.9942	6.17551e-06	9	152893867	G_2
10_35948037	-22.0502	4.04337e-06	10	35948037	G_2
10_109834203	14.3428	3.71003e-06	10	109834203	G_2
10_109834280	14.3428	3.71003e-06	10	109834280	G_2
10_109834284	14.3428	3.71003e-06	10	109834284	G_2
10_109834671	13.931	6.30465e-06	10	109834671	G_2
10_109904021	13.013	8.30001e-06	10	109904021	G_2
10_110746832	-14.5026	1.68859e-06	10	110746832	G_2
10_110746847	-14.5026	1.68859e-06	10	110746847	G_2
10_112588689	14.1622	7.87655e-06	10	112588689	G_2
10_112588690	14.1622	7.87655e-06	10	112588690	G_2
10_112588698	14.1622	7.87655e-06	10	112588698	G_2
10_112588720	14.1622	7.87655e-06	10	112588720	G_2
10_112668327	14.2943	2.69546e-06	10	112668327	G_2
10_112668403	14.2943	2.69546e-06	10	112668403	G_2
10_112668451	14.2943	2.69546e-06	10	112668451	G_2
10_112668471	14.2943	2.69546e-06	10	112668471	G_2
10_112668533	14.2943	2.69546e-06	10	112668533	G_2
10_112668631	14.4184	4.55587e-06	10	112668631	G_2
10_112668647	14.4184	4.55587e-06	10	112668647	G_2
10_112668655	14.4184	4.55587e-06	10	112668655	G_2
10_112668658	14.4184	4.55587e-06	10	112668658	G_2
1_4889740	-9.26146	4.02368e-06	1	4889740	Gray_2
1_23122316	-12.9947	1.16801e-06	1	23122316	Gray_2
1_23192080	-13.5777	1.75731e-06	1	23192080	Gray_2
1_23205102	-13.4407	1.05665e-06	1	23205102	Gray_2
1_23225041	-14.0593	3.4445e-06	1	23225041	Gray_2
1_31883072	-13.3687	7.12777e-08	1	31883072	Gray_2
1_44348318	-12.2592	5.8446e-06	1	44348318	Gray_2
1_101292904	11.5795	8.17685e-06	1	101292904	Gray_2
1_102164760	12.4718	8.57205e-06	1	102164760	Gray_2
1_102165294	12.4718	8.57205e-06	1	102165294	Gray_2
1_102377178	-13.6981	1.44442e-06	1	102377178	Gray_2
1_102377250	-13.663	3.62125e-06	1	102377250	Gray_2
1_120590506	14.7689	8.44907e-06	1	120590506	Gray_2
1_121460497	-13.4886	6.54944e-06	1	121460497	Gray_2
1_156851352	-10.9593	2.42464e-06	1	156851352	Gray_2
1_171450577	-17.3301	5e-08	1	171450577	Gray_2
1_171450632	-22.4536	3.28241e-07	1	171450632	Gray_2
1_171450687	-22.4536	3.28241e-07	1	171450687	Gray_2
1_171450829	-20.6545	1.47764e-07	1	171450829	Gray_2
1_233809916	11.1901	4.02246e-06	1	233809916	Gray_2
1_233830660	11.1901	5.71791e-06	1	233830660	Gray_2
1_233831146	11.1901	4.02246e-06	1	233831146	Gray_2
1_233832358	11.6925	5.4344e-06	1	233832358	Gray_2
1_233834580	11.1901	4.02246e-06	1	233834580	Gray_2
1_233834592	11.1901	4.02246e-06	1	233834592	Gray_2
1_233834804	11.1901	4.02246e-06	1	233834804	Gray_2
1_233835091	11.1901	4.02246e-06	1	233835091	Gray_2
1_233835105	11.1901	4.02246e-06	1	233835105	Gray_2
1_233835385	11.1901	4.02246e-06	1	233835385	Gray_2
1_233835437	11.1901	4.02246e-06	1	233835437	Gray_2
1_233835682	11.1901	4.02246e-06	1	233835682	Gray_2
1_233835709	11.1901	4.02246e-06	1	233835709	Gray_2
1_233835791	11.1901	4.02246e-06	1	233835791	Gray_2
1_233836137	11.1741	3.42561e-06	1	233836137	Gray_2
1_233836159	11.1741	3.42561e-06	1	233836159	Gray_2
1_233836181	11.1741	3.42561e-06	1	233836181	Gray_2
1_233836459	11.1741	3.42561e-06	1	233836459	Gray_2
1_233836501	11.1741	3.42561e-06	1	233836501	Gray_2
1_233836672	11.1901	4.02246e-06	1	233836672	Gray_2
1_233836719	11.1901	4.02246e-06	1	233836719	Gray_2
1_233836755	11.1901	4.02246e-06	1	233836755	Gray_2
1_233836766	11.1901	4.02246e-06	1	233836766	Gray_2
1_233836791	11.1901	4.02246e-06	1	233836791	Gray_2
1_233836824	11.1901	4.02246e-06	1	233836824	Gray_2
1_233836865	11.1901	4.02246e-06	1	233836865	Gray_2
1_233836866	11.1901	4.02246e-06	1	233836866	Gray_2
1_233837303	11.1901	4.02246e-06	1	233837303	Gray_2
1_233837319	11.1901	4.02246e-06	1	233837319	Gray_2
1_233840227	16.8713	2.24572e-06	1	233840227	Gray_2
1_233841388	11.1901	4.02246e-06	1	233841388	Gray_2
1_233841442	11.1901	4.02246e-06	1	233841442	Gray_2
1_233841467	11.1901	4.02246e-06	1	233841467	Gray_2
1_233841503	11.1901	4.02246e-06	1	233841503	Gray_2
1_233841556	11.1901	4.02246e-06	1	233841556	Gray_2
1_233841567	11.1901	4.02246e-06	1	233841567	Gray_2
1_233841645	11.1901	4.02246e-06	1	233841645	Gray_2
1_233841919	10.8747	1.74985e-06	1	233841919	Gray_2
1_233841962	11.3242	4.33094e-06	1	233841962	Gray_2
1_233842144	11.1901	4.02246e-06	1	233842144	Gray_2
1_233842342	11.1901	4.02246e-06	1	233842342	Gray_2
1_233842495	11.1901	4.02246e-06	1	233842495	Gray_2
1_233842551	11.1901	4.02246e-06	1	233842551	Gray_2
1_233843114	11.1901	4.02246e-06	1	233843114	Gray_2
1_233843221	11.1901	4.02246e-06	1	233843221	Gray_2
1_233843223	11.1901	4.02246e-06	1	233843223	Gray_2
1_233843244	11.1901	4.02246e-06	1	233843244	Gray_2
1_233843295	11.1901	4.02246e-06	1	233843295	Gray_2
1_233843296	11.1901	4.02246e-06	1	233843296	Gray_2
1_233843336	11.1901	4.02246e-06	1	233843336	Gray_2
1_233843371	11.1901	4.02246e-06	1	233843371	Gray_2
1_233843478	11.1901	4.02246e-06	1	233843478	Gray_2
1_233843610	11.1901	4.02246e-06	1	233843610	Gray_2
1_233843746	10.6616	3.98846e-06	1	233843746	Gray_2
1_233843826	10.3343	5.01472e-06	1	233843826	Gray_2
1_233843902	11.1901	4.02246e-06	1	233843902	Gray_2
1_233843910	11.1901	4.02246e-06	1	233843910	Gray_2
1_233843948	11.3823	2.4585e-06	1	233843948	Gray_2
1_233844191	11.1901	4.02246e-06	1	233844191	Gray_2
1_233844237	11.1901	4.02246e-06	1	233844237	Gray_2
1_233844297	11.1901	4.02246e-06	1	233844297	Gray_2
1_233853036	11.1901	5.71791e-06	1	233853036	Gray_2
1_233874745	11.5567	3.69e-06	1	233874745	Gray_2
1_233875295	11.1901	5.71791e-06	1	233875295	Gray_2
1_233875356	11.1901	5.71791e-06	1	233875356	Gray_2
1_233882410	11.1901	5.71791e-06	1	233882410	Gray_2
1_233882421	11.1901	5.71791e-06	1	233882421	Gray_2
1_233882469	11.1901	5.71791e-06	1	233882469	Gray_2
1_233882490	10.8602	1.54207e-06	1	233882490	Gray_2
1_233882526	11.1769	5.64613e-06	1	233882526	Gray_2
1_233883133	11.1901	5.71791e-06	1	233883133	Gray_2
1_233883240	11.6294	1.09489e-06	1	233883240	Gray_2
1_233883332	11.1901	5.71791e-06	1	233883332	Gray_2
1_244605321	-9.85799	6.60341e-06	1	244605321	Gray_2
1_244605356	-10.7031	2.90653e-06	1	244605356	Gray_2
1_244605399	-10.7031	2.90653e-06	1	244605399	Gray_2
1_244605412	-10.7031	2.90653e-06	1	244605412	Gray_2
1_244605472	-10.7031	2.90653e-06	1	244605472	Gray_2
1_244605737	-9.41114	4.79462e-06	1	244605737	Gray_2
2_195978851	-11.2664	2.74372e-06	2	195978851	Gray_2
2_210883934	12.5194	5.60428e-06	2	210883934	Gray_2
2_210884031	13.1503	2.09074e-06	2	210884031	Gray_2
2_217173396	16.7009	5.80166e-06	2	217173396	Gray_2
2_219610104	14.1259	8.75131e-07	2	219610104	Gray_2
2_219623053	13.9989	7.55185e-06	2	219623053	Gray_2
3_3271129	-11.8653	1.17673e-06	3	3271129	Gray_2
3_21586010	-19.7951	8.37666e-06	3	21586010	Gray_2
3_173851452	-16.7744	5.21511e-06	3	173851452	Gray_2
3_192893956	-14.2733	6.35544e-06	3	192893956	Gray_2
3_230031558	-14.1391	1.46387e-06	3	230031558	Gray_2
4_3369312	-12.8101	1.31879e-06	4	3369312	Gray_2
4_64516902	-11.0668	3.2419e-06	4	64516902	Gray_2
4_64516910	-11.0668	3.2419e-06	4	64516910	Gray_2
4_64516943	-11.0668	3.2419e-06	4	64516943	Gray_2
4_186142871	17.2619	2.98703e-06	4	186142871	Gray_2
4_186142896	17.2619	2.98703e-06	4	186142896	Gray_2
4_186143069	17.2619	2.98703e-06	4	186143069	Gray_2
4_186143076	17.2619	2.98703e-06	4	186143076	Gray_2
4_238374316	-10.5731	1.78115e-06	4	238374316	Gray_2
4_238374349	-10.1088	2.75151e-06	4	238374349	Gray_2
4_238374681	-10.1088	2.75151e-06	4	238374681	Gray_2
4_238374729	-10.1088	2.75151e-06	4	238374729	Gray_2
4_238374732	-10.1088	2.75151e-06	4	238374732	Gray_2
4_238374796	-10.1088	2.75151e-06	4	238374796	Gray_2
4_238581563	11.4645	8.25906e-06	4	238581563	Gray_2
4_238581630	11.4645	8.25906e-06	4	238581630	Gray_2
4_238581647	11.4645	8.25906e-06	4	238581647	Gray_2
5_89855882	-16.28	6.87028e-06	5	89855882	Gray_2
6_142518183	-19.635	5.29761e-06	6	142518183	Gray_2
6_144095754	11.8628	1.68276e-06	6	144095754	Gray_2
6_144230337	12.0401	3.49747e-06	6	144230337	Gray_2
6_144230499	12.0401	3.49747e-06	6	144230499	Gray_2
6_151361975	-18.515	5.24131e-06	6	151361975	Gray_2
6_152652565	11.4544	1.74921e-06	6	152652565	Gray_2
7_8032210	12.8552	6.5058e-06	7	8032210	Gray_2
7_8032358	12.8552	6.5058e-06	7	8032358	Gray_2
7_8032377	12.8552	6.5058e-06	7	8032377	Gray_2
7_8032424	12.8552	6.5058e-06	7	8032424	Gray_2
7_21231980	21.2888	8.65726e-07	7	21231980	Gray_2
7_21232061	21.2888	8.65726e-07	7	21232061	Gray_2
7_21240636	21.2888	8.65726e-07	7	21240636	Gray_2
7_21240653	21.2888	8.65726e-07	7	21240653	Gray_2
7_28794443	-11.2864	6.35646e-06	7	28794443	Gray_2
7_107679643	-12.4725	6.36559e-06	7	107679643	Gray_2
7_162355297	18.4917	8.41606e-06	7	162355297	Gray_2
7_168427218	10.9941	6.06039e-07	7	168427218	Gray_2
8_99124750	-15.2786	1.531e-06	8	99124750	Gray_2
8_103142075	-9.31168	3.14187e-06	8	103142075	Gray_2
8_114534866	10.3726	6.88456e-06	8	114534866	Gray_2
8_114535799	11.1117	4.41434e-06	8	114535799	Gray_2
9_40566230	-11.1829	7.77862e-06	9	40566230	Gray_2
9_77266451	-10.6374	8.54924e-06	9	77266451	Gray_2
9_105137880	14.3932	2.43381e-06	9	105137880	Gray_2
9_106571151	12.1396	5.11382e-06	9	106571151	Gray_2
9_106571173	12.1396	5.11382e-06	9	106571173	Gray_2
9_106571219	12.1396	5.11382e-06	9	106571219	Gray_2
9_106571953	11.6689	2.5407e-06	9	106571953	Gray_2
9_106572228	11.6689	2.5407e-06	9	106572228	Gray_2
9_106574139	10.3808	6.16859e-06	9	106574139	Gray_2
9_106574157	10.3808	6.16859e-06	9	106574157	Gray_2
9_111175293	12.0151	8.34246e-06	9	111175293	Gray_2
9_111175356	12.2035	1.17261e-06	9	111175356	Gray_2
9_111176398	11.4895	6.53012e-06	9	111176398	Gray_2
9_111186241	11.4047	2.4079e-06	9	111186241	Gray_2
9_134499947	13.9205	5.74955e-06	9	134499947	Gray_2
9_134500584	13.8144	5.53256e-06	9	134500584	Gray_2
9_134502123	13.9205	5.74955e-06	9	134502123	Gray_2
9_134726081	12.0415	7.27141e-06	9	134726081	Gray_2
9_134879404	11.2487	6.23352e-06	9	134879404	Gray_2
9_156873597	-13.9318	6.73671e-06	9	156873597	Gray_2
9_156874491	-13.9318	6.73671e-06	9	156874491	Gray_2
9_156874532	-14.4152	3.37541e-06	9	156874532	Gray_2
9_156874564	-13.9318	6.73671e-06	9	156874564	Gray_2
9_156874960	-13.9318	6.73671e-06	9	156874960	Gray_2
10_35948037	-15.7446	1.85796e-06	10	35948037	Gray_2
10_62536889	-15.4859	7.01658e-06	10	62536889	Gray_2
10_71771329	-12.4658	6.11651e-06	10	71771329	Gray_2
10_71771344	-12.4658	6.11651e-06	10	71771344	Gray_2
10_71771375	-12.4658	6.11651e-06	10	71771375	Gray_2
10_71771387	-12.4658	6.11651e-06	10	71771387	Gray_2
10_71771390	-12.4658	6.11651e-06	10	71771390	Gray_2
10_71771391	-12.4658	6.11651e-06	10	71771391	Gray_2
10_73489700	-11.6985	7.79104e-06	10	73489700	Gray_2
10_109834189	10.3062	2.14297e-06	10	109834189	Gray_2
10_109834203	10.7518	9.66294e-08	10	109834203	Gray_2
10_109834280	10.7518	9.66294e-08	10	109834280	Gray_2
10_109834284	10.7518	9.66294e-08	10	109834284	Gray_2
10_109834593	10.3062	2.14297e-06	10	109834593	Gray_2
10_109904021	9.8672	4.15576e-06	10	109904021	Gray_2
10_109904045	9.56945	6.66312e-06	10	109904045	Gray_2
10_110746593	-9.24842	6.76605e-06	10	110746593	Gray_2
10_110746832	-10.861	2.27037e-06	10	110746832	Gray_2
10_110746847	-10.861	2.27037e-06	10	110746847	Gray_2
10_110747226	-11.0737	2.61492e-06	10	110747226	Gray_2
10_110751045	-11.4234	2.27662e-06	10	110751045	Gray_2
10_110751061	-11.4234	2.27662e-06	10	110751061	Gray_2
10_110751066	-11.4234	2.27662e-06	10	110751066	Gray_2
10_110751067	-11.4234	2.27662e-06	10	110751067	Gray_2
10_110751070	-11.4234	2.27662e-06	10	110751070	Gray_2
10_110751074	-11.4234	2.27662e-06	10	110751074	Gray_2
10_110751077	-11.4234	2.27662e-06	10	110751077	Gray_2
10_110751091	-11.4234	2.27662e-06	10	110751091	Gray_2
10_110751100	-11.4234	2.27662e-06	10	110751100	Gray_2
10_110751102	-11.1746	2.48684e-06	10	110751102	Gray_2
10_110751120	-10.5017	7.00071e-06	10	110751120	Gray_2
10_110751141	-11.4234	2.27662e-06	10	110751141	Gray_2
10_110751161	-11.4234	2.27662e-06	10	110751161	Gray_2
10_110751213	-11.4234	2.27662e-06	10	110751213	Gray_2
10_110751225	-11.4234	2.27662e-06	10	110751225	Gray_2
10_110751246	-11.4234	2.27662e-06	10	110751246	Gray_2
10_110751403	-11.5417	3.0055e-06	10	110751403	Gray_2
10_112589916	10.0334	5.09299e-06	10	112589916	Gray_2
10_112668327	10.9716	7.95406e-06	10	112668327	Gray_2
10_112668403	10.9716	7.95406e-06	10	112668403	Gray_2
10_112668437	9.56473	3.33894e-06	10	112668437	Gray_2
10_112668451	10.9716	7.95406e-06	10	112668451	Gray_2
10_112668471	10.9716	7.95406e-06	10	112668471	Gray_2
10_112668533	10.9716	7.95406e-06	10	112668533	Gray_2
10_112668631	10.9329	2.67085e-06	10	112668631	Gray_2
10_112668647	10.9329	2.67085e-06	10	112668647	Gray_2
10_112668655	10.9329	2.67085e-06	10	112668655	Gray_2
10_112668658	10.9329	2.67085e-06	10	112668658	Gray_2
10_112738588	10.0708	3.84912e-06	10	112738588	Gray_2
10_112763217	10.8246	4.63886e-06	10	112763217	Gray_2
10_112779950	10.7314	4.00338e-06	10	112779950	Gray_2
10_112783272	9.66035	7.4393e-06	10	112783272	Gray_2
10_112918339	9.94957	7.77808e-06	10	112918339	Gray_2
10_112918368	9.94957	7.77808e-06	10	112918368	Gray_2
10_112918377	9.94957	7.77808e-06	10	112918377	Gray_2
10_112918420	10.6691	1.14105e-06	10	112918420	Gray_2
1_15572006	0.350108	3.52449e-07	1	15572006	Level_1
1_16243704	0.266728	3.8351e-19	1	16243704	Level_1
1_19425280	-0.626046	3.81623e-06	1	19425280	Level_1
1_25187009	-0.454554	6.48216e-07	1	25187009	Level_1
1_25187251	-0.454554	6.48216e-07	1	25187251	Level_1
1_25188094	-0.445511	8.99897e-07	1	25188094	Level_1
1_25188393	0.505747	5.22911e-06	1	25188393	Level_1
1_25281138	-0.462044	4.64172e-06	1	25281138	Level_1
1_28945378	-0.587079	4.65671e-06	1	28945378	Level_1
1_32369066	0.468259	6.78292e-06	1	32369066	Level_1
1_40605594	-0.310845	2.69053e-08	1	40605594	Level_1
1_50157871	-0.387473	6.95506e-06	1	50157871	Level_1
1_50157892	-0.387473	6.95506e-06	1	50157892	Level_1
1_50232194	-0.27115	6.11109e-07	1	50232194	Level_1
1_50334070	-0.257804	8.39796e-07	1	50334070	Level_1
1_73437144	-0.147078	7.03352e-09	1	73437144	Level_1
1_78794165	0.289759	5.86818e-06	1	78794165	Level_1
1_79578073	-0.224242	6.8647e-06	1	79578073	Level_1
1_79639138	-0.383569	1.33029e-06	1	79639138	Level_1
1_83659125	-0.210003	2.32961e-06	1	83659125	Level_1
1_85434804	-0.370886	4.70466e-06	1	85434804	Level_1
1_86258204	-0.325565	1.64914e-06	1	86258204	Level_1
1_110976798	0.321855	1.03984e-07	1	110976798	Level_1
1_110977042	0.520604	1.80912e-06	1	110977042	Level_1
1_120415510	0.356803	5.31447e-06	1	120415510	Level_1
1_121930908	-0.376705	6.06775e-06	1	121930908	Level_1
1_122123431	-0.122262	1.72917e-09	1	122123431	Level_1
1_122124845	-0.122262	1.72917e-09	1	122124845	Level_1
1_123877969	0.224654	3.90613e-07	1	123877969	Level_1
1_160541541	0.259995	3.52565e-06	1	160541541	Level_1
1_168148987	-0.171888	3.55815e-15	1	168148987	Level_1
1_168148998	-0.171888	3.55815e-15	1	168148998	Level_1
1_169138149	0.265952	8.10155e-06	1	169138149	Level_1
1_169138154	0.265952	8.10155e-06	1	169138154	Level_1
1_169138262	0.265952	8.10155e-06	1	169138262	Level_1
1_172286222	0.0780709	2.32064e-10	1	172286222	Level_1
1_172287142	0.0780709	2.32064e-10	1	172287142	Level_1
1_172287301	0.0780709	2.32064e-10	1	172287301	Level_1
1_179181467	0.363459	2.14224e-07	1	179181467	Level_1
1_208736206	-0.413569	3.13711e-07	1	208736206	Level_1
1_212343399	-0.18218	1.53232e-06	1	212343399	Level_1
1_212343407	-0.18218	1.53232e-06	1	212343407	Level_1
1_212343442	-0.18218	1.53232e-06	1	212343442	Level_1
1_212343464	-0.18218	1.53232e-06	1	212343464	Level_1
1_212343491	-0.18218	1.53232e-06	1	212343491	Level_1
1_227708438	0.414963	4.26783e-06	1	227708438	Level_1
1_232335051	-0.31807	5.4831e-06	1	232335051	Level_1
1_241501316	-0.490532	2.75059e-06	1	241501316	Level_1
1_241547255	-0.30036	7.28774e-07	1	241547255	Level_1
1_241559573	-0.489633	1.76135e-07	1	241559573	Level_1
1_241635145	-0.490853	4.80669e-08	1	241635145	Level_1
1_241720386	-0.404486	3.21241e-06	1	241720386	Level_1
1_241720540	-0.404486	3.21241e-06	1	241720540	Level_1
1_241762193	-0.427692	2.54234e-08	1	241762193	Level_1
1_241763378	-0.427692	2.54234e-08	1	241763378	Level_1
1_242038098	-0.561136	1.71051e-07	1	242038098	Level_1
1_242038823	-0.551146	1.84554e-07	1	242038823	Level_1
1_242100048	-0.338747	2.20511e-06	1	242100048	Level_1
1_242100067	-0.338747	2.20511e-06	1	242100067	Level_1
1_242119546	-0.422957	4.72347e-06	1	242119546	Level_1
1_242193301	-0.544661	2.24907e-06	1	242193301	Level_1
1_242195302	-0.413954	4.67504e-07	1	242195302	Level_1
1_242206035	-0.532772	1.01681e-07	1	242206035	Level_1
1_242228562	-0.445878	4.00176e-07	1	242228562	Level_1
1_242230560	-0.466918	7.18556e-06	1	242230560	Level_1
1_242892726	-0.534135	2.83302e-06	1	242892726	Level_1
1_242928014	-0.54168	1.84994e-06	1	242928014	Level_1
1_242942806	-0.54168	1.84994e-06	1	242942806	Level_1
1_242952333	-0.54168	1.84994e-06	1	242952333	Level_1
1_242952946	-0.54168	1.84994e-06	1	242952946	Level_1
1_242953802	-0.54168	1.84994e-06	1	242953802	Level_1
1_242955684	-0.54168	1.84994e-06	1	242955684	Level_1
1_242965468	-0.496237	8.10066e-06	1	242965468	Level_1
1_243086538	-0.278951	2.54166e-06	1	243086538	Level_1
1_243086574	-0.278951	2.54166e-06	1	243086574	Level_1
1_243107386	-0.54168	1.84994e-06	1	243107386	Level_1
1_243116755	-0.54168	1.84994e-06	1	243116755	Level_1
1_243127831	-0.54168	1.84994e-06	1	243127831	Level_1
1_243193382	-0.54168	1.84994e-06	1	243193382	Level_1
1_243649829	-0.703621	7.99057e-06	1	243649829	Level_1
1_243855366	-0.59643	8.83433e-07	1	243855366	Level_1
1_244468903	-0.728167	8.41578e-06	1	244468903	Level_1
1_245715679	-0.642805	3.34675e-06	1	245715679	Level_1
1_246061691	-0.642805	3.34675e-06	1	246061691	Level_1
1_246082740	-0.629759	6.88169e-06	1	246082740	Level_1
1_246141987	0.240854	1.8255e-07	1	246141987	Level_1
1_246192481	-0.297645	2.20355e-11	1	246192481	Level_1
1_246639093	-0.611191	3.8829e-06	1	246639093	Level_1
1_246659025	-0.711186	2.66748e-06	1	246659025	Level_1
1_246659177	-0.711186	2.66748e-06	1	246659177	Level_1
1_246660045	-0.624265	4.75794e-09	1	246660045	Level_1
1_246660058	-0.624265	4.75794e-09	1	246660058	Level_1
1_246816919	-0.480045	3.68694e-06	1	246816919	Level_1
1_246817360	-0.480045	3.68694e-06	1	246817360	Level_1
1_246857650	-0.39614	6.28007e-08	1	246857650	Level_1
1_246857702	-0.39614	6.28007e-08	1	246857702	Level_1
1_246869214	-0.539148	6.45453e-06	1	246869214	Level_1
1_246886832	-0.627655	1.33317e-07	1	246886832	Level_1
1_249028060	-0.398513	1.44528e-06	1	249028060	Level_1
1_249029105	-0.398513	1.44528e-06	1	249029105	Level_1
1_249029259	-0.398513	1.44528e-06	1	249029259	Level_1
1_249029500	-0.398513	1.44528e-06	1	249029500	Level_1
1_249030540	-0.398513	1.44528e-06	1	249030540	Level_1
1_249030584	-0.398513	1.44528e-06	1	249030584	Level_1
1_249031712	-0.398513	1.44528e-06	1	249031712	Level_1
1_249032248	-0.398513	1.44528e-06	1	249032248	Level_1
1_249032361	-0.424113	7.65904e-07	1	249032361	Level_1
1_249033041	-0.398513	1.44528e-06	1	249033041	Level_1
1_249203173	0.317295	4.37886e-07	1	249203173	Level_1
1_249600434	-0.648923	6.64274e-06	1	249600434	Level_1
1_249838015	-0.212812	7.41984e-06	1	249838015	Level_1
1_249838019	-0.212812	7.41984e-06	1	249838019	Level_1
1_249838020	-0.212812	7.41984e-06	1	249838020	Level_1
1_251835641	-0.147586	2.92744e-07	1	251835641	Level_1
1_264417286	0.193105	4.45103e-06	1	264417286	Level_1
1_272794805	-0.340258	7.32849e-06	1	272794805	Level_1
1_278136399	0.318322	2.97079e-06	1	278136399	Level_1
1_278708671	0.339037	8.3975e-06	1	278708671	Level_1
1_279846242	0.306193	2.87016e-06	1	279846242	Level_1
1_280350099	0.388132	8.45045e-06	1	280350099	Level_1
1_280350146	0.388132	8.45045e-06	1	280350146	Level_1
1_280907663	-0.433424	1.62947e-09	1	280907663	Level_1
1_280908156	-0.449708	4.96759e-06	1	280908156	Level_1
1_280908498	-0.449708	4.96759e-06	1	280908498	Level_1
1_280909102	-0.438749	7.00909e-07	1	280909102	Level_1
1_281008841	0.303575	3.82659e-23	1	281008841	Level_1
1_281008842	0.303575	3.82659e-23	1	281008842	Level_1
1_284533015	-0.343784	1.12967e-07	1	284533015	Level_1
1_284533080	-0.343784	1.12967e-07	1	284533080	Level_1
1_284533143	-0.343784	1.12967e-07	1	284533143	Level_1
1_293851138	-0.221976	1.31647e-09	1	293851138	Level_1
2_34306015	-0.504367	5.54495e-08	2	34306015	Level_1
2_50986180	0.14712	4.92929e-09	2	50986180	Level_1
2_50986233	0.14712	4.92929e-09	2	50986233	Level_1
2_50986244	0.14712	4.92929e-09	2	50986244	Level_1
2_58224093	0.398588	9.85274e-07	2	58224093	Level_1
2_58224096	0.398588	9.85274e-07	2	58224096	Level_1
2_68996395	-0.256719	4.30134e-08	2	68996395	Level_1
2_74404436	0.27475	1.33163e-06	2	74404436	Level_1
2_110444543	-0.397332	1.95973e-10	2	110444543	Level_1
2_110755240	-0.543443	2.76748e-10	2	110755240	Level_1
2_111645763	0.342427	2.55896e-06	2	111645763	Level_1
2_130340321	0.610836	2.20611e-12	2	130340321	Level_1
2_131622757	-0.321289	3.41921e-06	2	131622757	Level_1
2_141342502	-0.345059	5.7667e-06	2	141342502	Level_1
2_142619532	-0.543595	3.08065e-06	2	142619532	Level_1
2_142619674	-0.543595	3.08065e-06	2	142619674	Level_1
2_153347498	-0.343055	4.53368e-06	2	153347498	Level_1
2_154944516	0.331616	3.19755e-06	2	154944516	Level_1
2_154944563	0.331616	3.19755e-06	2	154944563	Level_1
2_161362647	-0.58317	2.46881e-06	2	161362647	Level_1
2_161362687	-0.58317	2.46881e-06	2	161362687	Level_1
2_161468979	-0.430126	1.68473e-07	2	161468979	Level_1
2_162074552	-0.376704	1.28919e-08	2	162074552	Level_1
2_162075961	-0.520793	8.12297e-06	2	162075961	Level_1
2_162075979	-0.520793	8.12297e-06	2	162075979	Level_1
2_162076010	-0.520793	8.12297e-06	2	162076010	Level_1
2_162077059	-0.527158	2.1593e-07	2	162077059	Level_1
2_162079174	-0.614718	1.60224e-07	2	162079174	Level_1
2_162254492	-0.401354	3.78904e-06	2	162254492	Level_1
2_162254518	-0.401354	3.78904e-06	2	162254518	Level_1
2_162254541	-0.401354	3.78904e-06	2	162254541	Level_1
2_162279240	-0.51393	2.98067e-08	2	162279240	Level_1
2_163036718	0.425937	7.68627e-07	2	163036718	Level_1
2_164072201	-0.2953	4.43456e-06	2	164072201	Level_1
2_164072323	-0.2953	4.43456e-06	2	164072323	Level_1
2_165801981	-0.43391	7.13169e-07	2	165801981	Level_1
2_165847229	-0.548536	3.79232e-08	2	165847229	Level_1
2_174813856	0.3137	5.54743e-06	2	174813856	Level_1
2_176659206	0.43654	1.50791e-06	2	176659206	Level_1
2_176659360	0.39662	4.92651e-06	2	176659360	Level_1
2_176659662	0.401051	6.14359e-06	2	176659662	Level_1
2_176659705	0.401051	6.14359e-06	2	176659705	Level_1
2_176659706	0.401051	6.14359e-06	2	176659706	Level_1
2_176660106	0.428955	7.64097e-07	2	176660106	Level_1
2_176660818	0.374446	2.75795e-06	2	176660818	Level_1
2_176660820	0.374446	2.75795e-06	2	176660820	Level_1
2_176661088	0.374446	2.75795e-06	2	176661088	Level_1
2_176740459	0.394866	1.44183e-06	2	176740459	Level_1
2_176793640	0.390955	2.20006e-07	2	176793640	Level_1
2_176793750	0.40115	9.32224e-07	2	176793750	Level_1
2_176794263	0.372748	6.62014e-06	2	176794263	Level_1
2_176794294	0.372748	6.62014e-06	2	176794294	Level_1
2_176794427	0.372748	6.62014e-06	2	176794427	Level_1
2_176794549	0.372748	6.62014e-06	2	176794549	Level_1
2_176794673	0.372748	6.62014e-06	2	176794673	Level_1
2_176872230	0.422795	5.45866e-06	2	176872230	Level_1
2_177217121	0.503438	1.11965e-08	2	177217121	Level_1
2_177217442	0.503438	1.11965e-08	2	177217442	Level_1
2_177217498	0.503438	1.11965e-08	2	177217498	Level_1
2_182629572	-0.356016	3.34948e-06	2	182629572	Level_1
2_187508094	0.238416	4.77259e-06	2	187508094	Level_1
2_190978082	0.325397	5.49901e-06	2	190978082	Level_1
2_190978147	0.325397	5.49901e-06	2	190978147	Level_1
2_190978179	0.325397	5.49901e-06	2	190978179	Level_1
2_190978212	0.325397	5.49901e-06	2	190978212	Level_1
2_221204556	0.216171	1.01839e-06	2	221204556	Level_1
2_221230376	-0.256965	1.50267e-06	2	221230376	Level_1
2_235420947	0.375076	1.35879e-06	2	235420947	Level_1
2_235420971	0.375076	1.35879e-06	2	235420971	Level_1
2_235420982	0.375076	1.35879e-06	2	235420982	Level_1
2_235421008	0.375076	1.35879e-06	2	235421008	Level_1
2_235423944	0.375076	1.35879e-06	2	235423944	Level_1
2_235423986	0.375076	1.35879e-06	2	235423986	Level_1
2_235424079	0.375076	1.35879e-06	2	235424079	Level_1
2_235424161	0.375076	1.35879e-06	2	235424161	Level_1
3_50910403	-0.427725	4.70193e-07	3	50910403	Level_1
3_58798435	-0.894846	8.43284e-06	3	58798435	Level_1
3_58798501	-0.894846	8.43284e-06	3	58798501	Level_1
3_58798516	-0.894846	8.43284e-06	3	58798516	Level_1
3_69990713	-0.672078	7.14282e-06	3	69990713	Level_1
3_69990714	-0.672078	7.14282e-06	3	69990714	Level_1
3_69990796	-0.672078	7.14282e-06	3	69990796	Level_1
3_69990958	-0.672078	7.14282e-06	3	69990958	Level_1
3_70148375	-0.221534	2.6789e-19	3	70148375	Level_1
3_119673308	0.458922	1.821e-06	3	119673308	Level_1
3_119673630	0.571578	4.14445e-06	3	119673630	Level_1
3_119689234	0.357501	4.2712e-06	3	119689234	Level_1
3_121838602	-0.289048	1.01466e-06	3	121838602	Level_1
3_121838635	-0.289048	1.01466e-06	3	121838635	Level_1
3_121873523	-0.289048	1.01466e-06	3	121873523	Level_1
3_121873536	-0.289048	1.01466e-06	3	121873536	Level_1
3_121873767	-0.289048	1.01466e-06	3	121873767	Level_1
3_121873790	-0.289048	1.01466e-06	3	121873790	Level_1
3_122864161	0.492605	1.9448e-06	3	122864161	Level_1
3_122864520	0.492605	1.9448e-06	3	122864520	Level_1
3_122864548	0.492605	1.9448e-06	3	122864548	Level_1
3_122864564	0.492605	1.9448e-06	3	122864564	Level_1
3_122864585	0.492605	1.9448e-06	3	122864585	Level_1
3_122864698	0.492605	1.9448e-06	3	122864698	Level_1
3_122864743	0.492605	1.9448e-06	3	122864743	Level_1
3_122865684	0.492605	1.9448e-06	3	122865684	Level_1
3_122865692	0.492605	1.9448e-06	3	122865692	Level_1
3_122865839	0.492605	1.9448e-06	3	122865839	Level_1
3_122865876	0.492605	1.9448e-06	3	122865876	Level_1
3_122865884	0.492605	1.9448e-06	3	122865884	Level_1
3_122866129	0.492605	1.9448e-06	3	122866129	Level_1
3_122866188	0.492605	1.9448e-06	3	122866188	Level_1
3_122866243	0.492605	1.9448e-06	3	122866243	Level_1
3_122866278	0.492605	1.9448e-06	3	122866278	Level_1
3_122866331	0.492605	1.9448e-06	3	122866331	Level_1
3_122866382	0.492605	1.9448e-06	3	122866382	Level_1
3_122866386	0.492605	1.9448e-06	3	122866386	Level_1
3_122866486	0.492605	1.9448e-06	3	122866486	Level_1
3_122866509	0.492605	1.9448e-06	3	122866509	Level_1
3_122866596	0.492605	1.9448e-06	3	122866596	Level_1
3_141193822	0.683059	1.11553e-06	3	141193822	Level_1
3_141216430	0.683059	1.11553e-06	3	141216430	Level_1
3_141217784	0.683059	1.11553e-06	3	141217784	Level_1
3_141220958	0.683059	1.11553e-06	3	141220958	Level_1
3_141221660	0.683059	1.11553e-06	3	141221660	Level_1
3_141224044	0.683059	1.11553e-06	3	141224044	Level_1
3_141226629	0.683059	1.11553e-06	3	141226629	Level_1
3_141230760	0.683059	1.11553e-06	3	141230760	Level_1
3_146680929	-0.578842	8.4141e-07	3	146680929	Level_1
3_146682526	-0.578842	8.4141e-07	3	146682526	Level_1
3_171817969	0.318436	3.14606e-07	3	171817969	Level_1
3_204752030	-0.5544	1.18086e-08	3	204752030	Level_1
3_204764910	-0.5544	1.18086e-08	3	204764910	Level_1
3_207924124	-0.527689	7.33897e-06	3	207924124	Level_1
3_207924137	-0.527689	7.33897e-06	3	207924137	Level_1
3_207924160	-0.527689	7.33897e-06	3	207924160	Level_1
3_218238103	-0.414115	7.93493e-06	3	218238103	Level_1
3_220719637	0.224226	3.15604e-06	3	220719637	Level_1
3_220719707	0.224226	3.15604e-06	3	220719707	Level_1
3_232649841	-0.486703	5.45115e-06	3	232649841	Level_1
3_233496929	-0.290185	7.8209e-06	3	233496929	Level_1
3_233496946	-0.290185	7.8209e-06	3	233496946	Level_1
3_233496952	-0.290185	7.8209e-06	3	233496952	Level_1
3_233654943	-0.450079	9.99902e-07	3	233654943	Level_1
4_10608094	-0.282755	2.58393e-06	4	10608094	Level_1
4_10608156	-0.282755	2.58393e-06	4	10608156	Level_1
4_10608159	-0.282755	2.58393e-06	4	10608159	Level_1
4_10608161	-0.282755	2.58393e-06	4	10608161	Level_1
4_84594211	-0.281802	6.73682e-07	4	84594211	Level_1
4_86392657	-0.583158	4.20072e-08	4	86392657	Level_1
4_114828268	0.272056	5.5281e-06	4	114828268	Level_1
4_114828282	0.272056	5.5281e-06	4	114828282	Level_1
4_129160592	-0.271418	1.00257e-07	4	129160592	Level_1
4_129160729	-0.271418	1.00257e-07	4	129160729	Level_1
4_129160782	-0.271418	1.00257e-07	4	129160782	Level_1
4_134637943	-0.587934	2.71219e-06	4	134637943	Level_1
4_134637978	-0.586771	2.24786e-06	4	134637978	Level_1
4_135895909	-0.213691	3.0231e-06	4	135895909	Level_1
4_141102517	-0.374448	6.34475e-06	4	141102517	Level_1
4_154468859	-0.405981	6.05845e-06	4	154468859	Level_1
4_164775682	-0.357559	6.76568e-06	4	164775682	Level_1
4_164775683	-0.357559	6.76568e-06	4	164775683	Level_1
4_190368782	-0.199798	5.49905e-07	4	190368782	Level_1
4_207757233	-0.422621	8.75614e-10	4	207757233	Level_1
4_226972203	0.332167	6.16694e-06	4	226972203	Level_1
4_226972271	0.332167	6.16694e-06	4	226972271	Level_1
4_239031093	0.325772	1.26932e-06	4	239031093	Level_1
4_241098899	0.427853	1.099e-06	4	241098899	Level_1
5_2392770	0.390098	1.2232e-06	5	2392770	Level_1
5_14028796	0.251984	2.71685e-06	5	14028796	Level_1
5_14028888	0.251984	2.71685e-06	5	14028888	Level_1
5_14028944	0.251984	2.71685e-06	5	14028944	Level_1
5_20777564	0.179756	6.57501e-06	5	20777564	Level_1
5_26508814	-0.354622	4.5621e-06	5	26508814	Level_1
5_26528096	-0.319448	4.95016e-06	5	26528096	Level_1
5_28634827	0.0981745	1.82011e-07	5	28634827	Level_1
5_68147228	-0.298418	4.1488e-08	5	68147228	Level_1
5_78407275	-0.187153	1.34916e-07	5	78407275	Level_1
5_159469829	0.225544	1.61584e-07	5	159469829	Level_1
5_174416539	0.618176	1.48507e-07	5	174416539	Level_1
5_174416869	0.618176	1.48507e-07	5	174416869	Level_1
5_174416884	0.618176	1.48507e-07	5	174416884	Level_1
5_174417061	0.618176	1.48507e-07	5	174417061	Level_1
5_174417104	0.618176	1.48507e-07	5	174417104	Level_1
5_174417214	0.618176	1.48507e-07	5	174417214	Level_1
5_188789003	0.314941	1.74044e-09	5	188789003	Level_1
5_191903371	0.564606	2.50697e-06	5	191903371	Level_1
5_193468102	-0.470652	1.7636e-07	5	193468102	Level_1
5_204630911	0.300138	4.49246e-08	5	204630911	Level_1
5_214940422	-0.285365	8.57481e-08	5	214940422	Level_1
5_214940431	-0.285365	8.57481e-08	5	214940431	Level_1
5_214940437	-0.285365	8.57481e-08	5	214940437	Level_1
5_216952921	-0.700283	1.09199e-06	5	216952921	Level_1
5_216952929	-0.700283	1.09199e-06	5	216952929	Level_1
5_216952939	-0.700283	1.09199e-06	5	216952939	Level_1
6_8275973	0.228062	8.05868e-06	6	8275973	Level_1
6_9677480	0.289687	8.83189e-08	6	9677480	Level_1
6_10886209	-0.209032	2.92636e-06	6	10886209	Level_1
6_11069131	0.226375	4.29268e-07	6	11069131	Level_1
6_15182655	0.387494	2.40482e-08	6	15182655	Level_1
6_15852110	0.358986	1.63326e-06	6	15852110	Level_1
6_16653629	-0.539437	8.46461e-06	6	16653629	Level_1
6_16653630	-0.539437	8.46461e-06	6	16653630	Level_1
6_16653631	-0.539437	8.46461e-06	6	16653631	Level_1
6_16653632	-0.539437	8.46461e-06	6	16653632	Level_1
6_16656768	-0.588382	2.33788e-06	6	16656768	Level_1
6_16694502	-0.607545	4.68424e-06	6	16694502	Level_1
6_16715157	-0.56768	6.33761e-07	6	16715157	Level_1
6_16715172	-0.56768	6.33761e-07	6	16715172	Level_1
6_17405738	-0.316109	3.92479e-06	6	17405738	Level_1
6_17405844	-0.316109	3.92479e-06	6	17405844	Level_1
6_17406235	-0.316109	3.92479e-06	6	17406235	Level_1
6_17406249	-0.316109	3.92479e-06	6	17406249	Level_1
6_17406303	-0.316109	3.92479e-06	6	17406303	Level_1
6_17538516	-0.527471	1.88837e-06	6	17538516	Level_1
6_17556596	-0.705126	2.19788e-06	6	17556596	Level_1
6_17562558	-0.670924	2.29194e-06	6	17562558	Level_1
6_17562898	-0.689102	7.43499e-07	6	17562898	Level_1
6_17563390	-0.718341	1.21143e-07	6	17563390	Level_1
6_17563801	-0.671588	3.52867e-06	6	17563801	Level_1
6_17584191	-0.688727	2.24708e-06	6	17584191	Level_1
6_17584256	-0.688727	2.24708e-06	6	17584256	Level_1
6_17585915	-0.661193	4.18522e-06	6	17585915	Level_1
6_17632755	-0.624759	4.84887e-06	6	17632755	Level_1
6_17676921	-0.699046	4.85839e-07	6	17676921	Level_1
6_17686727	-0.625353	3.87427e-06	6	17686727	Level_1
6_17686820	-0.745965	9.48542e-07	6	17686820	Level_1
6_17707861	-0.554009	8.14304e-06	6	17707861	Level_1
6_17707998	-0.554009	8.14304e-06	6	17707998	Level_1
6_17708007	-0.554009	8.14304e-06	6	17708007	Level_1
6_17708281	-0.554009	8.14304e-06	6	17708281	Level_1
6_17709401	-0.554009	8.14304e-06	6	17709401	Level_1
6_17709548	-0.543566	8.05765e-07	6	17709548	Level_1
6_17709595	-0.554009	8.14304e-06	6	17709595	Level_1
6_17709652	-0.554009	8.14304e-06	6	17709652	Level_1
6_17739834	-0.661193	4.18522e-06	6	17739834	Level_1
6_17741215	-0.628258	8.4522e-06	6	17741215	Level_1
6_17753166	-0.663596	8.33064e-06	6	17753166	Level_1
6_17753181	-0.663596	8.33064e-06	6	17753181	Level_1
6_17757707	-0.712643	1.92465e-06	6	17757707	Level_1
6_17781331	-0.67157	4.80808e-06	6	17781331	Level_1
6_17804610	-0.743112	2.75964e-07	6	17804610	Level_1
6_17806128	-0.763622	8.33584e-07	6	17806128	Level_1
6_17809185	-0.688727	2.24708e-06	6	17809185	Level_1
6_17825875	-0.574075	1.84572e-08	6	17825875	Level_1
6_17825891	-0.574075	1.84572e-08	6	17825891	Level_1
6_17825897	-0.574075	1.84572e-08	6	17825897	Level_1
6_17935533	0.211179	4.6102e-06	6	17935533	Level_1
6_20617519	-0.399486	6.0158e-06	6	20617519	Level_1
6_23458978	-0.595339	8.55747e-06	6	23458978	Level_1
6_23694195	-0.506196	5.6069e-06	6	23694195	Level_1
6_23717374	-0.49726	3.2962e-07	6	23717374	Level_1
6_23974365	-0.559127	5.67052e-06	6	23974365	Level_1
6_23977469	-0.559127	5.67052e-06	6	23977469	Level_1
6_23978358	-0.559127	5.67052e-06	6	23978358	Level_1
6_25974253	-0.722947	1.66968e-08	6	25974253	Level_1
6_25974276	-0.722947	1.66968e-08	6	25974276	Level_1
6_25974535	-0.722947	1.66968e-08	6	25974535	Level_1
6_26657750	-0.238544	1.34026e-12	6	26657750	Level_1
6_26657770	-0.238544	1.34026e-12	6	26657770	Level_1
6_26657777	-0.238544	1.34026e-12	6	26657777	Level_1
6_26657783	-0.238544	1.34026e-12	6	26657783	Level_1
6_26657830	-0.238544	1.34026e-12	6	26657830	Level_1
6_31222505	-0.580621	1.69268e-06	6	31222505	Level_1
6_38140891	0.347385	3.38357e-07	6	38140891	Level_1
6_38163724	0.233643	4.61956e-06	6	38163724	Level_1
6_38163753	0.233643	4.61956e-06	6	38163753	Level_1
6_72017232	0.371488	1.72658e-07	6	72017232	Level_1
6_72744535	0.37778	5.8018e-06	6	72744535	Level_1
6_82303779	-0.614764	1.19901e-06	6	82303779	Level_1
6_84412557	0.474164	8.37061e-10	6	84412557	Level_1
6_84412843	0.474164	8.37061e-10	6	84412843	Level_1
6_86301156	0.371277	3.72827e-06	6	86301156	Level_1
6_86301288	0.371277	3.72827e-06	6	86301288	Level_1
6_89664349	-0.401943	3.88806e-11	6	89664349	Level_1
6_89675763	-0.44311	4.2079e-06	6	89675763	Level_1
6_90809118	-0.346385	5.95193e-06	6	90809118	Level_1
6_114889204	0.276715	6.73619e-06	6	114889204	Level_1
6_134363143	0.503879	1.93976e-06	6	134363143	Level_1
6_134365847	0.503879	1.93976e-06	6	134365847	Level_1
6_150182771	0.175656	2.50392e-06	6	150182771	Level_1
6_150183050	0.175656	2.50392e-06	6	150183050	Level_1
6_156338779	-0.293461	5.62592e-06	6	156338779	Level_1
6_157209782	0.458461	1.14029e-06	6	157209782	Level_1
6_160516441	0.28804	4.34738e-07	6	160516441	Level_1
6_160516672	0.28804	4.34738e-07	6	160516672	Level_1
6_160865816	-0.710756	1.38151e-06	6	160865816	Level_1
6_160865836	-0.710756	1.38151e-06	6	160865836	Level_1
6_162286023	0.449032	7.05151e-06	6	162286023	Level_1
6_166456660	0.298877	3.75643e-07	6	166456660	Level_1
6_166456821	0.298877	3.75643e-07	6	166456821	Level_1
6_166456823	0.298877	3.75643e-07	6	166456823	Level_1
6_171153605	-0.417663	5.5644e-06	6	171153605	Level_1
6_171153718	-0.417663	5.5644e-06	6	171153718	Level_1
6_171831163	-0.280673	6.34989e-06	6	171831163	Level_1
6_171831169	-0.280673	6.34989e-06	6	171831169	Level_1
6_171831201	-0.280673	6.34989e-06	6	171831201	Level_1
7_391844	-0.235024	6.44627e-06	7	391844	Level_1
7_391849	-0.235024	6.44627e-06	7	391849	Level_1
7_11818947	0.541525	5.88447e-08	7	11818947	Level_1
7_18770814	0.387711	2.08315e-06	7	18770814	Level_1
7_18770824	0.387711	2.08315e-06	7	18770824	Level_1
7_18770833	0.387711	2.08315e-06	7	18770833	Level_1
7_19965244	-0.294821	5.0549e-06	7	19965244	Level_1
7_19965252	-0.294821	5.0549e-06	7	19965252	Level_1
7_21303481	0.496466	4.14248e-06	7	21303481	Level_1
7_28607320	-0.310619	5.9243e-06	7	28607320	Level_1
7_28607349	-0.310619	5.9243e-06	7	28607349	Level_1
7_28607362	-0.310619	5.9243e-06	7	28607362	Level_1
7_43107671	0.308361	7.28356e-06	7	43107671	Level_1
7_43107674	0.308361	7.28356e-06	7	43107674	Level_1
7_53372165	-0.324891	5.17353e-06	7	53372165	Level_1
7_63984234	-0.688782	6.58977e-06	7	63984234	Level_1
7_77336146	-0.361361	7.05565e-06	7	77336146	Level_1
7_87249328	-0.295657	3.31137e-12	7	87249328	Level_1
7_87251958	-0.295657	3.31137e-12	7	87251958	Level_1
7_95181935	0.421451	3.36594e-06	7	95181935	Level_1
7_106250776	0.37143	2.89639e-06	7	106250776	Level_1
7_112432077	-0.596096	2.06213e-06	7	112432077	Level_1
7_112432159	-0.596096	2.06213e-06	7	112432159	Level_1
7_118964471	-0.445344	7.72082e-06	7	118964471	Level_1
7_118964516	-0.445344	7.72082e-06	7	118964516	Level_1
7_121215376	0.506726	8.22781e-06	7	121215376	Level_1
7_121215890	0.506726	8.22781e-06	7	121215890	Level_1
7_121215900	0.506726	8.22781e-06	7	121215900	Level_1
7_122006543	0.538375	8.09639e-06	7	122006543	Level_1
7_139109071	0.238875	2.21001e-07	7	139109071	Level_1
7_139109077	0.238875	2.21001e-07	7	139109077	Level_1
7_169235301	0.255247	1.95186e-06	7	169235301	Level_1
7_173761332	-0.2806	4.19257e-06	7	173761332	Level_1
8_33756502	0.464609	1.85316e-06	8	33756502	Level_1
8_38974680	-0.594293	4.55293e-07	8	38974680	Level_1
8_44569133	-0.340323	2.63499e-06	8	44569133	Level_1
8_44938065	-0.394146	7.1617e-06	8	44938065	Level_1
8_46338899	-0.440261	2.62627e-06	8	46338899	Level_1
8_46338952	-0.440261	2.62627e-06	8	46338952	Level_1
8_46339198	-0.440261	2.62627e-06	8	46339198	Level_1
8_69524174	0.298843	2.16898e-06	8	69524174	Level_1
8_69524223	0.298843	2.16898e-06	8	69524223	Level_1
8_69827751	-0.225692	1.95783e-10	8	69827751	Level_1
8_69827787	-0.225692	1.95783e-10	8	69827787	Level_1
8_69827799	-0.225692	1.95783e-10	8	69827799	Level_1
8_69827818	-0.225692	1.95783e-10	8	69827818	Level_1
8_75647335	-0.329227	6.92154e-06	8	75647335	Level_1
8_75746269	-0.303558	3.56322e-06	8	75746269	Level_1
8_77452965	-0.469358	1.80461e-06	8	77452965	Level_1
8_85404424	-0.670185	7.30254e-06	8	85404424	Level_1
8_104881336	0.526567	4.37464e-06	8	104881336	Level_1
8_104881339	0.526567	4.37464e-06	8	104881339	Level_1
8_146287113	0.199905	4.57812e-06	8	146287113	Level_1
8_146287172	0.199905	4.57812e-06	8	146287172	Level_1
8_162654325	-0.186112	7.6043e-07	8	162654325	Level_1
8_162654333	-0.186112	7.6043e-07	8	162654333	Level_1
8_162654356	-0.186112	7.6043e-07	8	162654356	Level_1
8_162654368	-0.186112	7.6043e-07	8	162654368	Level_1
9_1635023	-0.266888	4.97444e-06	9	1635023	Level_1
9_7634248	-0.22251	8.02726e-06	9	7634248	Level_1
9_12146491	0.769209	4.99367e-06	9	12146491	Level_1
9_22155754	-0.301404	6.71353e-06	9	22155754	Level_1
9_38920317	-0.299019	3.47286e-09	9	38920317	Level_1
9_39731688	0.362205	3.46318e-06	9	39731688	Level_1
9_39798046	-0.270578	1.45026e-06	9	39798046	Level_1
9_39798149	-0.270578	1.45026e-06	9	39798149	Level_1
9_39798391	-0.270578	1.45026e-06	9	39798391	Level_1
9_42701142	0.274161	2.44209e-07	9	42701142	Level_1
9_50777357	0.280872	1.99787e-07	9	50777357	Level_1
9_53021385	0.427958	5.58958e-07	9	53021385	Level_1
9_92199185	-0.380577	1.06072e-06	9	92199185	Level_1
9_92199338	-0.380577	1.06072e-06	9	92199338	Level_1
9_92199586	-0.380577	1.06072e-06	9	92199586	Level_1
9_92199598	-0.380577	1.06072e-06	9	92199598	Level_1
9_102146395	-0.336762	1.89064e-06	9	102146395	Level_1
9_104301070	0.251993	6.14505e-06	9	104301070	Level_1
9_108224581	-0.381203	7.86856e-06	9	108224581	Level_1
9_129465562	-0.305577	4.21624e-07	9	129465562	Level_1
9_129488498	0.312541	4.11306e-06	9	129488498	Level_1
9_129488528	0.312541	4.11306e-06	9	129488528	Level_1
9_129488579	0.312541	4.11306e-06	9	129488579	Level_1
9_129488628	0.312541	4.11306e-06	9	129488628	Level_1
9_140831802	-0.294492	4.90291e-08	9	140831802	Level_1
9_140831809	-0.294492	4.90291e-08	9	140831809	Level_1
9_142996290	0.241299	6.72727e-07	9	142996290	Level_1
9_150648341	-0.447574	6.05239e-07	9	150648341	Level_1
10_1492669	-0.356199	1.88104e-06	10	1492669	Level_1
10_1572535	-0.357344	5.50936e-07	10	1572535	Level_1
10_1572604	-0.357344	5.50936e-07	10	1572604	Level_1
10_1573229	-0.357344	5.50936e-07	10	1573229	Level_1
10_1573232	-0.357344	5.50936e-07	10	1573232	Level_1
10_2367547	0.33221	1.15735e-07	10	2367547	Level_1
10_6925558	-0.494031	1.93737e-06	10	6925558	Level_1
10_14802918	0.419828	6.85859e-10	10	14802918	Level_1
10_79766280	-0.41023	3.28251e-06	10	79766280	Level_1
10_122981320	0.345652	3.89607e-07	10	122981320	Level_1
10_128582057	0.546866	6.46009e-06	10	128582057	Level_1
10_130121314	-0.237845	3.56729e-07	10	130121314	Level_1
10_130121354	-0.237845	3.56729e-07	10	130121354	Level_1
10_130920472	-0.403254	1.63686e-06	10	130920472	Level_1
10_133226970	-0.384215	2.57315e-07	10	133226970	Level_1
10_134652663	-0.465558	2.68495e-07	10	134652663	Level_1
10_134652674	-0.465558	2.68495e-07	10	134652674	Level_1
10_140149915	0.600595	1.80661e-07	10	140149915	Level_1
10_145881772	0.336833	8.46802e-06	10	145881772	Level_1
10_147844122	0.504785	2.59412e-06	10	147844122	Level_1
10_147844249	0.504785	2.59412e-06	10	147844249	Level_1
10_149492922	0.302163	2.60891e-06	10	149492922	Level_1
1_51488327	-0.468967	7.38737e-06	1	51488327	level_2
1_51488362	-0.468967	7.38737e-06	1	51488362	level_2
1_51488371	-0.468967	7.38737e-06	1	51488371	level_2
1_51488376	-0.468967	7.38737e-06	1	51488376	level_2
1_51488429	-0.468967	7.38737e-06	1	51488429	level_2
1_51488447	-0.468967	7.38737e-06	1	51488447	level_2
1_51488478	-0.468967	7.38737e-06	1	51488478	level_2
1_51488480	-0.468967	7.38737e-06	1	51488480	level_2
1_51489294	-0.461015	5.86753e-06	1	51489294	level_2
1_51489357	-0.468967	7.38737e-06	1	51489357	level_2
1_51726753	-0.430284	5.36499e-06	1	51726753	level_2
1_51726769	-0.427661	4.65884e-06	1	51726769	level_2
1_104661708	-0.536025	7.09615e-06	1	104661708	level_2
1_244605356	0.394478	2.52928e-06	1	244605356	level_2
1_244605399	0.394478	2.52928e-06	1	244605399	level_2
1_244605412	0.394478	2.52928e-06	1	244605412	level_2
1_244605472	0.394478	2.52928e-06	1	244605472	level_2
2_150552535	-0.446276	7.08902e-06	2	150552535	level_2
2_150552541	-0.446276	7.08902e-06	2	150552541	level_2
2_150552616	-0.454908	3.93096e-06	2	150552616	level_2
2_210883934	-0.461997	6.60274e-06	2	210883934	level_2
2_210884031	-0.475204	5.83931e-06	2	210884031	level_2
2_230048429	-0.646862	7.96945e-06	2	230048429	level_2
2_230048460	-0.646862	7.96945e-06	2	230048460	level_2
2_230048470	-0.646862	7.96945e-06	2	230048470	level_2
3_144503558	-0.761975	1.51493e-06	3	144503558	level_2
3_144677388	-0.794519	8.53903e-06	3	144677388	level_2
3_212217136	-0.388952	1.58238e-06	3	212217136	level_2
3_212217146	-0.388952	1.58238e-06	3	212217146	level_2
3_212217220	0.418165	1.23335e-06	3	212217220	level_2
3_212217224	0.418165	1.23335e-06	3	212217224	level_2
3_212217243	0.418165	1.23335e-06	3	212217243	level_2
3_212217299	0.428382	3.11215e-07	3	212217299	level_2
3_212217306	0.428382	3.11215e-07	3	212217306	level_2
3_212217352	0.428382	3.11215e-07	3	212217352	level_2
3_212217361	0.428382	3.11215e-07	3	212217361	level_2
3_212217529	0.428382	3.11215e-07	3	212217529	level_2
3_212217544	0.428382	3.11215e-07	3	212217544	level_2
3_212217570	0.428382	3.11215e-07	3	212217570	level_2
3_212217571	-0.388952	1.58238e-06	3	212217571	level_2
3_212227113	-0.388952	1.58238e-06	3	212227113	level_2
3_212227139	0.425709	1.09614e-06	3	212227139	level_2
3_212227156	-0.388952	1.58238e-06	3	212227156	level_2
3_212227185	0.425709	1.09614e-06	3	212227185	level_2
3_212227391	0.455695	1.5493e-07	3	212227391	level_2
3_212227804	0.428382	3.11215e-07	3	212227804	level_2
3_212227811	0.428382	3.11215e-07	3	212227811	level_2
3_212227868	-0.390659	1.45211e-06	3	212227868	level_2
3_212227897	0.428382	3.11215e-07	3	212227897	level_2
3_212227932	-0.390659	1.45211e-06	3	212227932	level_2
3_212227938	0.428382	3.11215e-07	3	212227938	level_2
3_212228019	0.443932	3.20249e-07	3	212228019	level_2
3_212228024	0.443932	3.20249e-07	3	212228024	level_2
3_212228086	-0.380926	1.30173e-06	3	212228086	level_2
3_212228127	0.428382	3.11215e-07	3	212228127	level_2
3_212228128	0.428382	3.11215e-07	3	212228128	level_2
3_212228608	-0.400622	4.48112e-06	3	212228608	level_2
3_212228890	-0.400622	4.48112e-06	3	212228890	level_2
3_212229333	-0.400622	4.48112e-06	3	212229333	level_2
3_212229362	-0.400622	4.48112e-06	3	212229362	level_2
3_230031558	0.583971	8.57025e-07	3	230031558	level_2
4_238966738	-0.391044	4.38519e-06	4	238966738	level_2
4_238966764	-0.388748	6.28489e-06	4	238966764	level_2
4_238966778	-0.388748	6.28489e-06	4	238966778	level_2
5_188871945	0.445483	5.22162e-06	5	188871945	level_2
6_88584133	0.38342	3.03778e-06	6	88584133	level_2
7_5054763	-0.617314	8.06468e-06	7	5054763	level_2
7_5056071	-0.617314	8.06468e-06	7	5056071	level_2
7_5056109	-0.617314	8.06468e-06	7	5056109	level_2
8_156316612	-0.618727	2.63362e-06	8	156316612	level_2
8_156316642	-0.618727	2.63362e-06	8	156316642	level_2
9_106571953	-0.441348	5.68213e-06	9	106571953	level_2
9_106572228	-0.441348	5.68213e-06	9	106572228	level_2
9_106574391	-0.380446	6.68122e-06	9	106574391	level_2
9_142328903	-0.51964	1.68148e-07	9	142328903	level_2
10_62014681	-0.510811	3.92433e-06	10	62014681	level_2
10_62024111	-0.481593	8.13362e-06	10	62024111	level_2
10_62094638	-0.481593	8.13362e-06	10	62094638	level_2
10_62094653	-0.481593	8.13362e-06	10	62094653	level_2
10_62094843	-0.481593	8.13362e-06	10	62094843	level_2
10_62094848	-0.481593	8.13362e-06	10	62094848	level_2
10_62775597	-0.481812	5.90073e-06	10	62775597	level_2
10_118613430	-0.640189	3.31915e-06	10	118613430	level_2
1_164005866	11.6033	5.09178e-06	1	164005866	R_1
1_190873999	-9.22387	4.11615e-06	1	190873999	R_1
1_191601656	-10.1048	5.33768e-06	1	191601656	R_1
1_211630413	8.82156	8.88054e-08	1	211630413	R_1
1_211630784	8.31754	2.40324e-07	1	211630784	R_1
1_222493148	-8.646	3.11312e-06	1	222493148	R_1
1_237697503	13.0792	1.38767e-06	1	237697503	R_1
1_270916117	-10.1811	6.28887e-06	1	270916117	R_1
1_273238704	-7.68661	5.52842e-06	1	273238704	R_1
1_273240783	-7.62375	4.15629e-06	1	273240783	R_1
1_273243062	-7.76315	1.25961e-06	1	273243062	R_1
1_273244813	-7.73643	6.40273e-06	1	273244813	R_1
1_273245108	8.01359	2.84918e-06	1	273245108	R_1
1_273270280	-7.61614	2.43966e-06	1	273270280	R_1
1_273282620	9.09683	4.7907e-06	1	273282620	R_1
1_273306715	9.96942	3.83202e-06	1	273306715	R_1
1_274064594	-8.42937	7.14711e-06	1	274064594	R_1
1_275208291	-7.55231	6.13077e-06	1	275208291	R_1
1_276658451	7.51823	1.80276e-06	1	276658451	R_1
1_276797179	-8.78348	5.49572e-06	1	276797179	R_1
1_276797190	-8.78348	5.49572e-06	1	276797190	R_1
1_277574802	-7.96969	7.99992e-06	1	277574802	R_1
1_277576631	-7.92925	3.54069e-07	1	277576631	R_1
1_277643849	-9.75738	6.34056e-07	1	277643849	R_1
1_277644151	-9.75738	6.34056e-07	1	277644151	R_1
1_277644300	-9.77101	1.95042e-06	1	277644300	R_1
1_280905207	9.68178	1.30004e-06	1	280905207	R_1
1_280906936	8.85711	8.00558e-07	1	280906936	R_1
1_280906988	8.85711	8.00558e-07	1	280906988	R_1
1_280907000	8.85711	8.00558e-07	1	280907000	R_1
1_281010547	-8.31167	2.54388e-06	1	281010547	R_1
1_281010556	-8.31167	2.54388e-06	1	281010556	R_1
1_281021075	-7.36638	8.60072e-06	1	281021075	R_1
1_281021308	-7.36638	8.60072e-06	1	281021308	R_1
1_281021786	-7.92917	8.05761e-06	1	281021786	R_1
1_281027727	-8.86927	7.54566e-06	1	281027727	R_1
1_298633704	-8.20563	8.31263e-06	1	298633704	R_1
1_302251068	-7.48174	2.04496e-06	1	302251068	R_1
2_2810754	8.36381	1.32882e-06	2	2810754	R_1
2_195183676	7.42033	6.94838e-06	2	195183676	R_1
2_209796529	8.65753	4.60722e-07	2	209796529	R_1
2_213206073	9.85489	4.9299e-06	2	213206073	R_1
3_8538696	-7.40517	4.31593e-06	3	8538696	R_1
3_112697301	-9.77828	3.31881e-06	3	112697301	R_1
3_112786485	-7.85922	7.83063e-06	3	112786485	R_1
3_112786502	-7.85922	7.83063e-06	3	112786502	R_1
3_153398201	7.50497	6.55139e-06	3	153398201	R_1
3_192440488	-11.2822	8.16353e-06	3	192440488	R_1
3_229245847	13.2478	7.46416e-06	3	229245847	R_1
3_229245854	9.86263	2.26027e-08	3	229245854	R_1
3_229245857	9.86263	2.26027e-08	3	229245857	R_1
3_229246324	9.60999	7.72085e-06	3	229246324	R_1
4_9595796	17.2145	1.88088e-06	4	9595796	R_1
4_9595839	17.2145	1.88088e-06	4	9595839	R_1
4_9595848	17.2145	1.88088e-06	4	9595848	R_1
4_166561354	15.3297	5.6014e-06	4	166561354	R_1
4_220969205	-6.97544	6.16962e-06	4	220969205	R_1
4_224571602	6.56324	2.90107e-06	4	224571602	R_1
4_245169957	17.5545	1.44243e-07	4	245169957	R_1
4_245170294	10.4724	1.77113e-06	4	245170294	R_1
4_245170762	16.2899	4.18606e-06	4	245170762	R_1
4_245170963	8.15631	2.15529e-06	4	245170963	R_1
4_245171010	16.2899	4.18606e-06	4	245171010	R_1
5_1569528	12.9976	2.41996e-06	5	1569528	R_1
5_14541387	12.767	2.69337e-06	5	14541387	R_1
5_14541440	12.767	2.69337e-06	5	14541440	R_1
5_14541471	12.767	2.69337e-06	5	14541471	R_1
5_14541476	12.767	2.69337e-06	5	14541476	R_1
5_14585466	15.9393	3.00329e-06	5	14585466	R_1
5_14718415	11.8252	7.77909e-06	5	14718415	R_1
5_23083944	12.9602	5.06336e-06	5	23083944	R_1
5_43149829	10.34	4.42893e-06	5	43149829	R_1
5_43152943	10.34	4.42893e-06	5	43152943	R_1
5_43154158	10.2092	2.78127e-06	5	43154158	R_1
5_192760829	13.6456	6.14196e-06	5	192760829	R_1
5_193414187	14.1725	1.24732e-07	5	193414187	R_1
5_203115258	8.08786	5.54949e-06	5	203115258	R_1
5_207371561	-7.2176	7.47182e-06	5	207371561	R_1
6_17805536	12.5538	5.96579e-06	6	17805536	R_1
6_23652688	11.2396	5.20039e-06	6	23652688	R_1
6_64468161	11.8161	6.67828e-06	6	64468161	R_1
6_87939276	-8.69705	2.10473e-06	6	87939276	R_1
6_88391019	12.4037	7.9912e-06	6	88391019	R_1
6_88419914	12.0762	3.30412e-06	6	88419914	R_1
6_88437636	12.0762	3.30412e-06	6	88437636	R_1
6_90172162	7.6969	6.15257e-06	6	90172162	R_1
6_90877331	12.8168	1.45722e-06	6	90877331	R_1
6_120437924	12.3629	5.22026e-06	6	120437924	R_1
6_133144633	-8.91395	2.01832e-06	6	133144633	R_1
6_133203366	8.69034	4.32093e-07	6	133203366	R_1
6_133203722	8.34639	7.31863e-06	6	133203722	R_1
6_133203762	8.34639	7.31863e-06	6	133203762	R_1
6_133203772	8.34639	7.31863e-06	6	133203772	R_1
6_133203825	8.34639	7.31863e-06	6	133203825	R_1
6_133203860	8.25899	1.57404e-06	6	133203860	R_1
6_133203883	8.25899	1.57404e-06	6	133203883	R_1
6_133205308	7.87228	1.29755e-06	6	133205308	R_1
6_133205337	7.87228	1.29755e-06	6	133205337	R_1
6_133205342	7.87228	1.29755e-06	6	133205342	R_1
6_133205360	7.87228	1.29755e-06	6	133205360	R_1
6_133205362	7.87228	1.29755e-06	6	133205362	R_1
6_133205385	7.87228	1.29755e-06	6	133205385	R_1
6_133205925	8.34754	8.3167e-07	6	133205925	R_1
6_133206408	8.34543	1.53314e-06	6	133206408	R_1
6_133206409	8.34543	1.53314e-06	6	133206409	R_1
6_133275815	14.2329	5.58129e-06	6	133275815	R_1
6_133306023	8.06881	8.50412e-06	6	133306023	R_1
6_133306027	8.06881	8.50412e-06	6	133306027	R_1
6_133306766	8.19344	7.44306e-06	6	133306766	R_1
6_133315183	8.05001	1.62583e-06	6	133315183	R_1
6_133315185	8.05001	1.62583e-06	6	133315185	R_1
6_133315390	8.05001	1.62583e-06	6	133315390	R_1
6_133315795	8.21963	3.89056e-06	6	133315795	R_1
6_133315843	7.91619	3.86131e-06	6	133315843	R_1
6_133316132	8.05001	1.62583e-06	6	133316132	R_1
6_133316161	8.05001	1.62583e-06	6	133316161	R_1
6_133316162	8.05001	1.62583e-06	6	133316162	R_1
6_133316201	8.05001	1.62583e-06	6	133316201	R_1
6_133316363	8.05001	1.62583e-06	6	133316363	R_1
6_133316423	8.05001	1.62583e-06	6	133316423	R_1
6_133459946	8.82415	2.74919e-06	6	133459946	R_1
6_133460744	8.68709	6.05706e-06	6	133460744	R_1
6_134462473	-9.12166	5.85577e-06	6	134462473	R_1
6_135243252	10.8192	2.2152e-06	6	135243252	R_1
6_135243253	10.8192	2.2152e-06	6	135243253	R_1
6_138099381	-8.73805	6.11003e-06	6	138099381	R_1
6_171830341	7.25076	2.62523e-06	6	171830341	R_1
6_172099231	7.6426	7.70766e-06	6	172099231	R_1
7_58479817	16.7803	1.66335e-06	7	58479817	R_1
7_107118394	16.0193	8.30478e-06	7	107118394	R_1
7_107118441	14.6961	2.97291e-06	7	107118441	R_1
7_111629309	11.6995	4.85712e-06	7	111629309	R_1
7_163966455	-9.20015	7.81228e-06	7	163966455	R_1
7_163966536	-9.20015	7.81228e-06	7	163966536	R_1
7_163966543	-9.20015	7.81228e-06	7	163966543	R_1
7_163966549	-9.20015	7.81228e-06	7	163966549	R_1
7_163966614	-9.20015	7.81228e-06	7	163966614	R_1
7_181801293	15.2122	8.49057e-06	7	181801293	R_1
8_7039911	10.7856	6.27534e-06	8	7039911	R_1
8_21006750	17.7921	9.39812e-07	8	21006750	R_1
8_44479863	10.147	3.10657e-06	8	44479863	R_1
8_44637744	12.3375	1.4233e-06	8	44637744	R_1
8_44890338	10.4089	5.57528e-06	8	44890338	R_1
8_44890369	10.4089	5.57528e-06	8	44890369	R_1
8_44890389	10.4089	5.57528e-06	8	44890389	R_1
8_44890390	10.4089	5.57528e-06	8	44890390	R_1
8_44893665	10.8898	1.71737e-06	8	44893665	R_1
8_44895660	10.147	3.10657e-06	8	44895660	R_1
8_44895723	10.147	3.10657e-06	8	44895723	R_1
8_44895810	10.147	3.10657e-06	8	44895810	R_1
8_44896458	10.147	3.10657e-06	8	44896458	R_1
8_44896590	10.147	3.10657e-06	8	44896590	R_1
8_44896781	10.147	3.10657e-06	8	44896781	R_1
8_45056160	10.147	3.10657e-06	8	45056160	R_1
8_46040502	17.9865	6.39007e-06	8	46040502	R_1
8_46399813	9.01421	5.13861e-06	8	46399813	R_1
8_83940807	11.4131	8.1772e-06	8	83940807	R_1
8_83942732	10.6892	4.64855e-06	8	83942732	R_1
8_83942962	10.6892	4.64855e-06	8	83942962	R_1
8_83942972	10.6892	4.64855e-06	8	83942972	R_1
8_83943103	10.6892	4.64855e-06	8	83943103	R_1
8_84014365	14.2518	4.92339e-06	8	84014365	R_1
8_84014645	14.2518	4.92339e-06	8	84014645	R_1
8_151281184	11.8593	4.01942e-06	8	151281184	R_1
8_155296477	-6.88642	2.95265e-06	8	155296477	R_1
8_155298672	-7.44888	8.10074e-07	8	155298672	R_1
8_157365181	-8.85446	4.35464e-06	8	157365181	R_1
8_167767557	8.09977	3.31939e-06	8	167767557	R_1
8_167767631	8.09977	3.31939e-06	8	167767631	R_1
8_167846839	9.69247	6.0206e-06	8	167846839	R_1
8_167849862	8.92703	2.46376e-06	8	167849862	R_1
8_168119962	10.5291	4.36612e-06	8	168119962	R_1
8_168119990	10.5291	4.36612e-06	8	168119990	R_1
9_8158152	-6.20246	1.59773e-06	9	8158152	R_1
10_73548100	13.6548	6.9601e-07	10	73548100	R_1
10_77308031	10.6043	1.27914e-06	10	77308031	R_1
10_93604158	-6.9863	2.98336e-06	10	93604158	R_1
10_93604342	-6.9863	2.98336e-06	10	93604342	R_1
10_93604346	-6.9863	2.98336e-06	10	93604346	R_1
10_93604351	-6.9863	2.98336e-06	10	93604351	R_1
10_93604360	-6.9863	2.98336e-06	10	93604360	R_1
10_93604398	-6.9863	2.98336e-06	10	93604398	R_1
10_93604408	-6.9863	2.98336e-06	10	93604408	R_1
10_93604463	-6.9863	2.98336e-06	10	93604463	R_1
10_93604471	-6.9863	2.98336e-06	10	93604471	R_1
10_104050398	9.13413	1.75777e-06	10	104050398	R_1
10_107325511	11.7599	5.23401e-06	10	107325511	R_1
10_109100635	11.1631	3.61099e-06	10	109100635	R_1
10_109100703	11.1631	3.61099e-06	10	109100703	R_1
10_109100767	10.9214	1.59921e-06	10	109100767	R_1
10_109100769	10.9214	1.59921e-06	10	109100769	R_1
10_109100811	10.9214	1.59921e-06	10	109100811	R_1
10_109100840	10.9214	1.59921e-06	10	109100840	R_1
10_109100876	10.9214	1.59921e-06	10	109100876	R_1
10_109100884	10.9214	1.59921e-06	10	109100884	R_1
10_109100948	10.9214	1.59921e-06	10	109100948	R_1
10_109100963	10.9214	1.59921e-06	10	109100963	R_1
10_109100977	11.1631	3.61099e-06	10	109100977	R_1
10_109101035	11.4951	6.63581e-07	10	109101035	R_1
10_109101053	12.2213	7.8112e-07	10	109101053	R_1
10_109101059	12.8364	7.14793e-07	10	109101059	R_1
10_109101074	12.8364	7.14793e-07	10	109101074	R_1
10_109101075	12.8364	7.14793e-07	10	109101075	R_1
10_109101087	12.8364	7.14793e-07	10	109101087	R_1
10_109101093	12.8364	7.14793e-07	10	109101093	R_1
10_109101105	12.8364	7.14793e-07	10	109101105	R_1
10_109101106	11.2569	6.46238e-06	10	109101106	R_1
10_109101132	11.2569	6.46238e-06	10	109101132	R_1
10_109101150	11.0366	4.75194e-06	10	109101150	R_1
10_109101162	11.0727	3.56159e-07	10	109101162	R_1
10_109101285	11.2569	6.46238e-06	10	109101285	R_1
10_109101296	11.2569	6.46238e-06	10	109101296	R_1
10_109101340	11.4051	1.98693e-06	10	109101340	R_1
10_109101346	11.2569	6.46238e-06	10	109101346	R_1
10_133326550	14.3937	6.63887e-06	10	133326550	R_1
10_134652624	12.2411	2.07725e-06	10	134652624	R_1
10_134652663	12.8043	5.66245e-06	10	134652663	R_1
10_134652674	12.8043	5.66245e-06	10	134652674	R_1
10_134652691	12.2411	2.07725e-06	10	134652691	R_1
10_134652699	12.2411	2.07725e-06	10	134652699	R_1
10_134652749	12.2411	2.07725e-06	10	134652749	R_1
1_4480970	23.9078	7.71885e-06	1	4480970	R_2
1_4480984	23.9078	7.71885e-06	1	4480984	R_2
1_9264515	23.3519	3.26578e-06	1	9264515	R_2
1_11399549	23.786	3.67267e-07	1	11399549	R_2
1_32431410	31.2124	2.73085e-06	1	32431410	R_2
1_32431415	31.2124	2.73085e-06	1	32431415	R_2
1_96345301	47.0607	2.30212e-06	1	96345301	R_2
1_110820182	35.1351	8.766e-07	1	110820182	R_2
1_110907415	53.8387	2.58495e-08	1	110907415	R_2
1_237251031	41.1801	2.11688e-06	1	237251031	R_2
1_285472121	32.5102	8.13238e-06	1	285472121	R_2
2_116688853	11.4322	7.72726e-06	2	116688853	R_2
2_169245610	20.3043	4.48018e-06	2	169245610	R_2
2_191674299	21.238	5.62967e-06	2	191674299	R_2
2_219603651	23.9862	4.71744e-06	2	219603651	R_2
2_219610104	15.8934	3.7854e-06	2	219610104	R_2
3_15005504	45.6235	9.76737e-07	3	15005504	R_2
3_15005507	45.6235	9.76737e-07	3	15005507	R_2
3_15005646	45.6235	9.76737e-07	3	15005646	R_2
3_15005659	45.6235	9.76737e-07	3	15005659	R_2
3_15005662	45.6235	9.76737e-07	3	15005662	R_2
3_15005666	45.6235	9.76737e-07	3	15005666	R_2
3_15005712	45.6235	9.76737e-07	3	15005712	R_2
3_15005718	45.6235	9.76737e-07	3	15005718	R_2
3_16286961	38.2425	4.22231e-06	3	16286961	R_2
3_16286996	38.2425	4.22231e-06	3	16286996	R_2
3_16287091	38.2425	4.22231e-06	3	16287091	R_2
3_16287247	38.2425	4.22231e-06	3	16287247	R_2
3_16287276	38.2425	4.22231e-06	3	16287276	R_2
3_16287738	38.2425	4.22231e-06	3	16287738	R_2
3_18363138	22.3086	5.67717e-06	3	18363138	R_2
3_28793541	28.9011	4.83076e-06	3	28793541	R_2
3_28793573	28.9011	4.83076e-06	3	28793573	R_2
3_32171637	22.7084	3.2258e-06	3	32171637	R_2
3_36011948	52.1578	1.4506e-08	3	36011948	R_2
3_36012037	36.3401	3.43892e-06	3	36012037	R_2
3_36012235	52.1578	1.4506e-08	3	36012235	R_2
3_36355464	37.291	3.86387e-06	3	36355464	R_2
3_36366265	37.291	3.86387e-06	3	36366265	R_2
3_36370759	37.291	3.86387e-06	3	36370759	R_2
3_36371715	37.291	3.86387e-06	3	36371715	R_2
3_36378541	37.291	3.86387e-06	3	36378541	R_2
3_36387890	37.291	3.86387e-06	3	36387890	R_2
3_36390877	37.291	3.86387e-06	3	36390877	R_2
3_36675288	52.1578	1.4506e-08	3	36675288	R_2
3_37817786	52.1578	1.4506e-08	3	37817786	R_2
3_37827272	35.1644	3.55915e-06	3	37827272	R_2
3_37836257	37.0785	8.47418e-07	3	37836257	R_2
3_37854321	36.7626	4.38838e-06	3	37854321	R_2
3_37857632	36.7626	4.38838e-06	3	37857632	R_2
3_37877180	52.1578	1.4506e-08	3	37877180	R_2
3_37880029	52.1578	1.4506e-08	3	37880029	R_2
3_37881300	52.1578	1.4506e-08	3	37881300	R_2
3_37890117	52.1578	1.4506e-08	3	37890117	R_2
3_37905164	52.1578	1.4506e-08	3	37905164	R_2
3_37906177	38.2517	3.53604e-06	3	37906177	R_2
3_37922813	42.4492	4.40985e-08	3	37922813	R_2
3_37950688	52.1578	1.4506e-08	3	37950688	R_2
3_37951548	52.1578	1.4506e-08	3	37951548	R_2
3_37958342	52.1578	1.4506e-08	3	37958342	R_2
3_37967885	52.1578	1.4506e-08	3	37967885	R_2
3_37977788	52.1578	1.4506e-08	3	37977788	R_2
3_37979474	39.1999	4.85367e-07	3	37979474	R_2
3_37980945	52.1578	1.4506e-08	3	37980945	R_2
3_37988156	36.7626	4.38838e-06	3	37988156	R_2
3_37995067	52.1578	1.4506e-08	3	37995067	R_2
3_37996749	52.1578	1.4506e-08	3	37996749	R_2
3_38016259	52.1578	1.4506e-08	3	38016259	R_2
3_38020982	52.1578	1.4506e-08	3	38020982	R_2
3_38021548	52.1578	1.4506e-08	3	38021548	R_2
3_38021565	52.1578	1.4506e-08	3	38021565	R_2
3_38026885	52.1578	1.4506e-08	3	38026885	R_2
3_38029259	35.1644	3.55915e-06	3	38029259	R_2
3_38029590	35.1644	3.55915e-06	3	38029590	R_2
3_38029637	35.1644	3.55915e-06	3	38029637	R_2
3_38038885	35.1644	3.55915e-06	3	38038885	R_2
3_38054358	52.1578	1.4506e-08	3	38054358	R_2
3_38055831	52.1578	1.4506e-08	3	38055831	R_2
3_38063028	52.1578	1.4506e-08	3	38063028	R_2
3_38072183	52.1578	1.4506e-08	3	38072183	R_2
3_38075000	52.1578	1.4506e-08	3	38075000	R_2
3_38171416	39.1999	4.85367e-07	3	38171416	R_2
3_38174864	38.2517	3.53604e-06	3	38174864	R_2
3_38177521	37.0388	4.56566e-06	3	38177521	R_2
3_38198366	52.1578	1.4506e-08	3	38198366	R_2
3_38204980	39.1999	4.85367e-07	3	38204980	R_2
3_38215987	52.1578	1.4506e-08	3	38215987	R_2
3_38221697	52.1578	1.4506e-08	3	38221697	R_2
3_38232267	52.1578	1.4506e-08	3	38232267	R_2
3_38232620	52.1578	1.4506e-08	3	38232620	R_2
3_38232955	52.1578	1.4506e-08	3	38232955	R_2
3_38234093	52.1578	1.4506e-08	3	38234093	R_2
3_38243384	52.1578	1.4506e-08	3	38243384	R_2
3_38243468	52.1578	1.4506e-08	3	38243468	R_2
3_38244253	52.1578	1.4506e-08	3	38244253	R_2
3_38245684	52.1578	1.4506e-08	3	38245684	R_2
3_38248362	52.1578	1.4506e-08	3	38248362	R_2
3_38250178	52.1578	1.4506e-08	3	38250178	R_2
3_38259542	52.1578	1.4506e-08	3	38259542	R_2
3_38264159	52.1578	1.4506e-08	3	38264159	R_2
3_38266430	52.1578	1.4506e-08	3	38266430	R_2
3_38267733	52.1578	1.4506e-08	3	38267733	R_2
3_38269535	52.1578	1.4506e-08	3	38269535	R_2
3_38271467	52.1578	1.4506e-08	3	38271467	R_2
3_38271627	52.1578	1.4506e-08	3	38271627	R_2
3_38273030	52.1578	1.4506e-08	3	38273030	R_2
3_38274715	52.1578	1.4506e-08	3	38274715	R_2
3_38275505	52.1578	1.4506e-08	3	38275505	R_2
3_38277955	52.1578	1.4506e-08	3	38277955	R_2
3_38279912	52.1578	1.4506e-08	3	38279912	R_2
3_38282619	52.1578	1.4506e-08	3	38282619	R_2
3_38287360	52.1578	1.4506e-08	3	38287360	R_2
3_38287507	52.1578	1.4506e-08	3	38287507	R_2
3_38289255	52.1578	1.4506e-08	3	38289255	R_2
3_38289307	52.1578	1.4506e-08	3	38289307	R_2
3_38294443	52.1578	1.4506e-08	3	38294443	R_2
3_38308501	52.1578	1.4506e-08	3	38308501	R_2
3_38308931	52.1578	1.4506e-08	3	38308931	R_2
3_38408344	52.1578	1.4506e-08	3	38408344	R_2
3_38722138	32.5911	2.2395e-06	3	38722138	R_2
3_38722648	42.8631	5.66066e-08	3	38722648	R_2
3_38725963	42.8631	5.66066e-08	3	38725963	R_2
3_38795964	52.1578	1.4506e-08	3	38795964	R_2
3_38796247	52.1578	1.4506e-08	3	38796247	R_2
3_38797445	52.1578	1.4506e-08	3	38797445	R_2
3_38799093	52.1578	1.4506e-08	3	38799093	R_2
3_38799479	52.1578	1.4506e-08	3	38799479	R_2
3_38806379	32.0014	3.27564e-06	3	38806379	R_2
3_38839334	35.1644	3.55915e-06	3	38839334	R_2
3_40117203	38.3798	5.94954e-07	3	40117203	R_2
3_40118846	38.3798	5.94954e-07	3	40118846	R_2
3_40140624	38.3798	5.94954e-07	3	40140624	R_2
3_40141264	38.3798	5.94954e-07	3	40141264	R_2
3_40148196	36.3421	6.43972e-06	3	40148196	R_2
3_40374006	52.1578	1.4506e-08	3	40374006	R_2
3_40383771	38.3798	5.94954e-07	3	40383771	R_2
3_40387158	38.3798	5.94954e-07	3	40387158	R_2
3_40387752	38.3798	5.94954e-07	3	40387752	R_2
3_40902817	36.3421	6.43972e-06	3	40902817	R_2
3_40903241	36.3421	6.43972e-06	3	40903241	R_2
3_40970356	32.18	5.24246e-06	3	40970356	R_2
3_41006360	52.1578	1.4506e-08	3	41006360	R_2
3_41125391	36.3421	6.43972e-06	3	41125391	R_2
3_41125592	36.3421	6.43972e-06	3	41125592	R_2
3_41129521	36.3421	6.43972e-06	3	41129521	R_2
3_41130730	36.3421	6.43972e-06	3	41130730	R_2
3_41149448	36.3421	6.43972e-06	3	41149448	R_2
3_41149559	36.3421	6.43972e-06	3	41149559	R_2
3_41150046	36.3421	6.43972e-06	3	41150046	R_2
3_41151506	36.3421	6.43972e-06	3	41151506	R_2
3_41152469	36.3421	6.43972e-06	3	41152469	R_2
3_41152559	36.3421	6.43972e-06	3	41152559	R_2
3_41153227	36.3421	6.43972e-06	3	41153227	R_2
3_41182881	36.3421	6.43972e-06	3	41182881	R_2
3_41182999	36.3421	6.43972e-06	3	41182999	R_2
3_41183497	35.1644	3.55915e-06	3	41183497	R_2
3_41183621	36.3421	6.43972e-06	3	41183621	R_2
3_41207850	36.3421	6.43972e-06	3	41207850	R_2
3_41209176	36.3421	6.43972e-06	3	41209176	R_2
3_41209264	36.3421	6.43972e-06	3	41209264	R_2
3_41209447	36.3421	6.43972e-06	3	41209447	R_2
3_41209450	36.3421	6.43972e-06	3	41209450	R_2
3_41209488	36.3421	6.43972e-06	3	41209488	R_2
3_41209521	36.3421	6.43972e-06	3	41209521	R_2
3_41209621	36.3421	6.43972e-06	3	41209621	R_2
3_41210941	36.3421	6.43972e-06	3	41210941	R_2
3_41210957	36.3421	6.43972e-06	3	41210957	R_2
3_41211269	36.3421	6.43972e-06	3	41211269	R_2
3_41211400	36.3421	6.43972e-06	3	41211400	R_2
3_41211462	36.3421	6.43972e-06	3	41211462	R_2
3_41211702	36.3421	6.43972e-06	3	41211702	R_2
3_41212379	36.3421	6.43972e-06	3	41212379	R_2
3_41240284	36.3421	6.43972e-06	3	41240284	R_2
3_41240498	36.3421	6.43972e-06	3	41240498	R_2
3_41241277	36.3421	6.43972e-06	3	41241277	R_2
3_41242057	36.3421	6.43972e-06	3	41242057	R_2
3_41242091	36.3421	6.43972e-06	3	41242091	R_2
3_41242092	36.3421	6.43972e-06	3	41242092	R_2
3_41242610	36.3421	6.43972e-06	3	41242610	R_2
3_41242647	36.3421	6.43972e-06	3	41242647	R_2
3_41242648	36.3421	6.43972e-06	3	41242648	R_2
3_41242774	36.3421	6.43972e-06	3	41242774	R_2
3_41247463	36.3421	6.43972e-06	3	41247463	R_2
3_41247553	36.3421	6.43972e-06	3	41247553	R_2
3_41247639	36.3421	6.43972e-06	3	41247639	R_2
3_41247797	36.3421	6.43972e-06	3	41247797	R_2
3_41247836	36.3421	6.43972e-06	3	41247836	R_2
3_41247917	36.3421	6.43972e-06	3	41247917	R_2
3_41247920	36.3421	6.43972e-06	3	41247920	R_2
3_41247978	36.3421	6.43972e-06	3	41247978	R_2
3_41247980	36.3421	6.43972e-06	3	41247980	R_2
3_41248005	36.3421	6.43972e-06	3	41248005	R_2
3_41248026	36.3421	6.43972e-06	3	41248026	R_2
3_41248054	36.3421	6.43972e-06	3	41248054	R_2
3_41248151	36.3421	6.43972e-06	3	41248151	R_2
3_41248268	36.3421	6.43972e-06	3	41248268	R_2
3_41248289	36.3421	6.43972e-06	3	41248289	R_2
3_41249761	36.3421	6.43972e-06	3	41249761	R_2
3_41250076	36.3421	6.43972e-06	3	41250076	R_2
3_41307653	36.3421	6.43972e-06	3	41307653	R_2
3_41307834	36.3421	6.43972e-06	3	41307834	R_2
3_41308123	36.3421	6.43972e-06	3	41308123	R_2
3_41308308	36.3421	6.43972e-06	3	41308308	R_2
3_41308602	36.3421	6.43972e-06	3	41308602	R_2
3_41310637	36.3421	6.43972e-06	3	41310637	R_2
3_43301282	29.928	1.28489e-06	3	43301282	R_2
3_142373368	44.4565	8.55121e-07	3	142373368	R_2
3_197870757	21.4653	1.88167e-06	3	197870757	R_2
3_224992649	45.6235	9.76737e-07	3	224992649	R_2
4_70415172	14.1178	6.79285e-06	4	70415172	R_2
4_214587650	45.6305	6.24855e-06	4	214587650	R_2
4_239662440	26.1687	2.78907e-06	4	239662440	R_2
4_245322614	27.5661	3.1546e-07	4	245322614	R_2
5_52598352	37.0643	2.25533e-06	5	52598352	R_2
5_170401148	47.0607	2.30212e-06	5	170401148	R_2
5_176726709	39.5857	3.19126e-06	5	176726709	R_2
5_176729610	39.5857	3.19126e-06	5	176729610	R_2
5_176938379	39.5857	3.19126e-06	5	176938379	R_2
5_176938393	39.5857	3.19126e-06	5	176938393	R_2
5_176938430	39.5857	3.19126e-06	5	176938430	R_2
5_176938475	39.5857	3.19126e-06	5	176938475	R_2
5_176938498	39.5857	3.19126e-06	5	176938498	R_2
5_177027443	47.0607	2.30212e-06	5	177027443	R_2
5_177073998	34.6906	8.03026e-06	5	177073998	R_2
5_177921398	44.2328	2.81322e-06	5	177921398	R_2
5_191316858	23.888	4.59635e-06	5	191316858	R_2
5_195393829	29.7485	3.56751e-06	5	195393829	R_2
5_197000321	44.4565	8.55121e-07	5	197000321	R_2
5_197000334	44.4565	8.55121e-07	5	197000334	R_2
6_20525085	29.5689	7.37507e-06	6	20525085	R_2
6_20525086	29.5689	7.37507e-06	6	20525086	R_2
6_43759220	23.7329	2.59314e-06	6	43759220	R_2
6_128084925	29.2251	3.56941e-06	6	128084925	R_2
6_128092428	29.2251	3.56941e-06	6	128092428	R_2
6_128092524	29.2251	3.56941e-06	6	128092524	R_2
6_128092821	29.2251	3.56941e-06	6	128092821	R_2
6_128185336	29.2251	3.56941e-06	6	128185336	R_2
6_128185351	29.2251	3.56941e-06	6	128185351	R_2
6_128185359	29.2251	3.56941e-06	6	128185359	R_2
6_128185441	29.2251	3.56941e-06	6	128185441	R_2
6_128185643	29.2251	3.56941e-06	6	128185643	R_2
6_128185820	29.2251	3.56941e-06	6	128185820	R_2
6_128185849	29.2251	3.56941e-06	6	128185849	R_2
6_128185901	29.2251	3.56941e-06	6	128185901	R_2
6_128185916	29.2251	3.56941e-06	6	128185916	R_2
6_128187476	29.2251	3.56941e-06	6	128187476	R_2
6_128187651	29.2251	3.56941e-06	6	128187651	R_2
6_128187732	29.2251	3.56941e-06	6	128187732	R_2
6_128187776	29.2251	3.56941e-06	6	128187776	R_2
6_128187951	29.2251	3.56941e-06	6	128187951	R_2
6_128187959	29.2251	3.56941e-06	6	128187959	R_2
6_128188237	29.2251	3.56941e-06	6	128188237	R_2
6_128188301	29.2251	3.56941e-06	6	128188301	R_2
6_128188318	29.2251	3.56941e-06	6	128188318	R_2
6_128189464	27.9573	1.55876e-06	6	128189464	R_2
6_128189485	27.9573	1.55876e-06	6	128189485	R_2
6_128189539	27.9573	1.55876e-06	6	128189539	R_2
6_128189741	29.2251	3.56941e-06	6	128189741	R_2
6_128189783	29.2251	3.56941e-06	6	128189783	R_2
6_128190947	29.2251	3.56941e-06	6	128190947	R_2
6_128191197	24.741	3.87026e-06	6	128191197	R_2
6_133018226	44.6307	1.75428e-06	6	133018226	R_2
7_21225101	28.4901	2.12276e-06	7	21225101	R_2
7_21231193	28.4901	2.12276e-06	7	21231193	R_2
7_21231217	28.4901	2.12276e-06	7	21231217	R_2
7_21231699	29.3788	7.26912e-06	7	21231699	R_2
7_21231705	29.3788	7.26912e-06	7	21231705	R_2
7_21231980	28.457	1.62629e-07	7	21231980	R_2
7_21232061	28.457	1.62629e-07	7	21232061	R_2
7_21232910	24.6574	8.32556e-06	7	21232910	R_2
7_21240508	28.4901	2.12276e-06	7	21240508	R_2
7_21240636	28.457	1.62629e-07	7	21240636	R_2
7_21240653	28.457	1.62629e-07	7	21240653	R_2
7_21240683	28.4901	2.12276e-06	7	21240683	R_2
7_21240741	28.4901	2.12276e-06	7	21240741	R_2
7_21240858	28.4901	2.12276e-06	7	21240858	R_2
7_21240875	28.4901	2.12276e-06	7	21240875	R_2
7_21242182	28.4901	2.12276e-06	7	21242182	R_2
7_21246537	28.4901	2.12276e-06	7	21246537	R_2
7_21246659	28.4901	2.12276e-06	7	21246659	R_2
7_21246678	28.4901	2.12276e-06	7	21246678	R_2
7_21246830	28.4901	2.12276e-06	7	21246830	R_2
7_21246913	28.4901	2.12276e-06	7	21246913	R_2
7_21246934	28.4901	2.12276e-06	7	21246934	R_2
7_21247004	28.4901	2.12276e-06	7	21247004	R_2
7_21247056	28.4901	2.12276e-06	7	21247056	R_2
7_21247079	28.4901	2.12276e-06	7	21247079	R_2
7_21247185	28.4901	2.12276e-06	7	21247185	R_2
7_21247331	28.4901	2.12276e-06	7	21247331	R_2
7_21247486	28.4901	2.12276e-06	7	21247486	R_2
7_21247651	33.7737	1.0482e-07	7	21247651	R_2
7_21345598	23.094	1.92987e-06	7	21345598	R_2
7_22680739	37.9113	3.33901e-07	7	22680739	R_2
7_22695346	25.3256	4.84043e-06	7	22695346	R_2
7_109548035	44.4565	8.55121e-07	7	109548035	R_2
7_125921591	23.2772	1.73659e-06	7	125921591	R_2
7_125921657	24.43	5.19073e-06	7	125921657	R_2
7_125979173	23.5351	9.91334e-07	7	125979173	R_2
7_126238564	24.7181	5.1901e-06	7	126238564	R_2
7_126241433	23.2772	1.73659e-06	7	126241433	R_2
7_126242401	24.43	5.19073e-06	7	126242401	R_2
7_126242406	24.43	5.19073e-06	7	126242406	R_2
7_126242619	24.43	5.19073e-06	7	126242619	R_2
7_126242646	24.7181	5.1901e-06	7	126242646	R_2
[truncated: 991 more rows]

## Sheet: Table S3
Table S3 QTLs identified by PCA+K models in two environments
chr	start	end	leading_SNP	p_value	trait
1	4480970	4480984	1_4480970	1.91176e-06	R_2; RGB_2
1	4662550	4662550	1_4662550	4.07431e-06	B_1
1	11143307	11143307	1_11143307	8.34285e-06	B_1
1	11399549	11399549	1_11399549	8.20063e-07	R_2; RGB_2
1	12539133	12539133	1_12539133	7.78799e-08	B_1
1	12627439	12627439	1_12627439	7.96422e-06	B_1
1	23080633	23122316	1_23080633	4.10875e-06	R_2; RGB_2; Gray_2
1	23205102	23225041	1_23225041	6.65705e-07	Gray_2; G_2
1	25280576	25281202	1_25280576	3.54134e-06	Level_1
1	30968403	30968403	1_30968403	3.4216e-06	B_1
1	31349379	31349385	1_31349379	3.05926e-07	B_1
1	31883072	31883072	1_31883072	3.1544e-07	G_2; Gray_2; level_2
1	31942116	31942116	1_31942116	2.39393e-06	Gray_2
1	32431410	32431415	1_32431410	2.12876e-06	R_2; RGB_2
1	33116425	33116425	1_33116425	3.28552e-06	B_1
1	51726753	51726769	1_51726753	5.24867e-06	level_2
1	67582548	67582689	1_67582642	3.91531e-06	B_1
1	67870319	67870728	1_67870319	1.50627e-06	B_1
1	80547215	80547243	1_80547215	4.53726e-07	B_1
1	83007288	83007288	1_83007288	7.53829e-06	B_1
1	94129630	94193619	1_94174018	2.10275e-07	B_1
1	95244808	95244808	1_95244808	1.68347e-10	B_1
1	95658695	95658695	1_95658695	1.5887e-06	B_1
1	96345301	96345301	1_96345301	1.21015e-06	R_2; RGB_2
1	102377250	102377250	1_102377250	7.37913e-06	Gray_2
1	110820182	110820182	1_110820182	4.83963e-07	R_2; RGB_2
1	110907415	110907415	1_110907415	4.42926e-09	R_2; RGB_2
1	121185310	121185650	1_121185310	7.54228e-06	R_2; RGB_2
1	122126841	122126842	1_122126841	7.56392e-06	Level_1
1	129784531	129784531	1_129784531	6.61063e-06	B_2
1	131755640	131755640	1_131755640	1.5215e-06	B_2
1	141627185	141627185	1_141627185	1.63029e-06	B_1
1	148853832	148853844	1_148853832	5.81995e-06	B_1
1	171450577	171450829	1_171450829	9.13295e-07	G_2; Gray_2
1	176526254	176526619	1_176526254	6.05058e-06	B_1
1	215693160	215693164	1_215693160	5.68444e-06	Gray_2
1	233760305	233766085	1_233760305	1.80017e-07	G_2; Gray_2
1	233820486	233854723	1_233820486	1.80017e-07	G_2; Gray_2
1	234528590	234528590	1_234528590	7.52117e-06	RGB_2
1	237251031	237251031	1_237251031	6.80021e-06	R_2; RGB_2
1	240363799	240372507	1_240363799	6.09544e-06	B_1
1	240441590	240441590	1_240441590	6.65879e-06	B_1
1	241586071	241635145	1_241635145	6.11777e-06	Level_1
1	241915467	241915467	1_241915467	7.60783e-06	Level_1
1	242038098	242038955	1_242038098	6.77366e-08	Level_1
1	242188883	242206035	1_242206035	4.27514e-06	Level_1
1	242420664	242420664	1_242420664	6.77526e-06	Level_1
1	244605321	244605737	1_244605356	8.88005e-07	G_2; Gray_2; level_2
1	245667723	245702820	1_245667723	2.40976e-06	B_1; Level_1
1	246562136	246574673	1_246562136	2.28898e-06	Level_1
1	246641937	246661953	1_246659025	6.56122e-07	Level_1
1	246852154	246852154	1_246852154	2.97876e-06	Level_1
1	248984686	248984686	1_248984686	4.81535e-06	Level_1
1	253179075	253179075	1_253179075	7.07922e-06	B_1
1	259218382	259218382	1_259218382	6.58317e-06	B_1
1	262976666	262976666	1_262976666	6.10978e-06	B_2
1	275030587	275030587	1_275030587	2.94454e-07	B_1
1	280905207	280905207	1_280905207	4.01371e-06	Level_1
1	281027596	281027596	1_281027596	6.45984e-06	R_1; RGB_1
1	284290926	284291047	1_284290926	1.31435e-06	B_1
1	285472121	285472121	1_285472121	3.92072e-07	R_2; RGB_2
1	302253397	302253397	1_302253397	2.28326e-06	G_1; Gray_1
1	302373414	302373414	1_302373414	1.82716e-06	G_1; Gray_1
1	302480333	302480484	1_302480482	3.3691e-06	B_2
2	7731618	7731748	2_7731747	4.83919e-07	B_1; G_1; Gray_1
2	13570439	13570439	2_13570439	2.94389e-06	B_1
2	14221298	14221298	2_14221298	3.82106e-06	B_1
2	15501869	15501869	2_15501869	3.69556e-06	B_1
2	17754878	17754878	2_17754878	5.31874e-06	R_2; RGB_2
2	27148610	27148610	2_27148610	1.08433e-06	B_1
2	27324818	27340780	2_27324818	5.21143e-06	B_1
2	27837590	27837590	2_27837590	3.97205e-06	B_1
2	28941399	28941564	2_28941399	5.08759e-06	B_1
2	33675806	33675806	2_33675806	5.46021e-06	G_1
2	33784570	33788006	2_33786704	1.28799e-06	G_1; Gray_1
2	34131165	34132093	2_34132093	2.06197e-10	B_1
2	34216916	34331113	2_34304617	2.6168e-08	B_1
2	34436092	34436154	2_34436154	9.54635e-07	B_1
2	41376423	41376423	2_41376423	9.22531e-07	B_1
2	44472638	44472638	2_44472638	5.26692e-06	B_1
2	85137480	85137532	2_85137532	2.42363e-06	B_1
2	116688763	116689136	2_116688853	3.32884e-06	R_2; RGB_2
2	130340321	130340321	2_130340321	7.62844e-06	Level_1
2	146296602	146296602	2_146296602	3.28971e-06	B_1
2	150918758	150918758	2_150918758	2.3224e-06	B_1
2	151574412	151577153	2_151574640	3.38307e-06	B_1
2	153459815	153459815	2_153459815	5.14493e-06	G_1; Gray_1
2	162079174	162079174	2_162079174	8.04624e-06	Level_1
2	162279129	162279240	2_162279129	6.05666e-06	Level_1
2	165845038	165863775	2_165847229	2.84538e-07	Level_1
2	169245610	169245610	2_169245610	4.45845e-06	R_2; RGB_2
2	176658822	176660720	2_176660383	4.15294e-07	Level_1
2	176738765	176738765	2_176738765	5.9647e-06	Level_1
2	176871726	176872523	2_176872481	9.9123e-07	Level_1
2	177216870	177218138	2_177217121	1.91705e-07	Level_1
2	178875326	178875326	2_178875326	3.26817e-06	B_1
2	181717415	181717415	2_181717415	7.20422e-06	B_1
2	184447425	184447451	2_184447425	6.58662e-06	G_1; Gray_1
2	191674299	191674299	2_191674299	6.84907e-06	R_2; RGB_2
2	201465575	201465575	2_201465575	6.35897e-06	Gray_1
2	209796529	209797256	2_209797050	4.29079e-06	R_1; RGB_1
2	210884031	210884031	2_210884031	8.51046e-06	level_2
2	211782621	211782621	2_211782621	7.48722e-06	B_1
2	213066381	213066381	2_213066381	3.18234e-06	G_1; Gray_1
2	219595549	219610104	2_219603651	4.69529e-07	R_2; RGB_2
2	219971118	219971118	2_219971118	6.86335e-06	R_2; RGB_2
2	221293804	221293804	2_221293804	4.92823e-06	Level_1
2	221397307	221397307	2_221397307	6.28893e-06	R_2; RGB_2
2	226553737	226553910	2_226553737	6.66618e-06	R_2; RGB_2
2	227230898	227230921	2_227230898	7.44047e-06	G_2
2	229741224	229741244	2_229741224	3.62655e-07	B_1
2	241675142	241675721	2_241675721	5.3465e-06	G_1
2	243307948	243307970	2_243307948	1.42839e-07	B_1
2	243896646	243925850	2_243897025	4.06411e-06	R_2; RGB_2
3	864617	864617	3_864617	2.38483e-06	B_1
3	8523533	8523670	3_8523533	7.52522e-06	RGB_1
3	13824390	13824390	3_13824390	8.45385e-06	B_2
3	13921803	13921803	3_13921803	5.02283e-06	B_1
3	15005504	15005718	3_15005504	5.0622e-07	R_2; RGB_2
3	16286961	16287738	3_16286961	1.8149e-06	R_2; RGB_2
3	18363138	18363138	3_18363138	7.04717e-07	R_2; RGB_2
3	25524626	25524626	3_25524626	2.00653e-06	G_1; Gray_1
3	27550144	27551734	3_27550144	5.68922e-06	B_2
3	28793541	28793573	3_28793541	2.37802e-06	R_2; RGB_2
3	36011948	36012235	3_36011948	9.49827e-09	R_2; RGB_2
3	36355464	36390877	3_36355464	8.00946e-07	R_2; RGB_2
3	36675288	36675288	3_36675288	9.49827e-09	R_2; RGB_2
3	37817786	38075000	3_37817786	9.49827e-09	R_2; RGB_2
3	38171416	38308931	3_38198366	9.49827e-09	R_2; RGB_2
3	38408344	38408344	3_38408344	9.49827e-09	R_2; RGB_2
3	38722138	38725963	3_38722648	1.12689e-08	R_2; RGB_2
3	38795964	38839334	3_38795964	9.49827e-09	R_2; RGB_2
3	40115614	40148196	3_40117203	1.80204e-07	R_2; RGB_2
3	40374006	40387752	3_40374006	9.49827e-09	R_2; RGB_2
3	40902817	40903241	3_40902817	2.78325e-06	R_2; RGB_2
3	40970356	41006360	3_41006360	9.49827e-09	R_2; RGB_2
3	41125391	41250076	3_41125391	2.78325e-06	R_2; RGB_2
3	41307653	41310637	3_41307653	2.78325e-06	R_2; RGB_2
3	43301282	43318853	3_43301282	1.24654e-06	R_2; RGB_2
3	43713327	43715110	3_43713327	4.0251e-06	R_2; RGB_2
3	44040921	44040964	3_44040921	4.30077e-06	R_2
3	52127961	52127961	3_52127961	6.43518e-06	B_2
3	58798435	58798516	3_58798435	2.27548e-06	Level_1
3	96197759	96197762	3_96197759	3.17533e-06	G_2
3	104873169	104873169	3_104873169	2.37482e-06	B_1
3	118506584	118506584	3_118506584	6.38925e-06	G_1; Gray_1
3	119673630	119673630	3_119673630	4.99977e-06	Level_1
3	126225254	126225254	3_126225254	3.7294e-06	B_1
3	131431325	131431325	3_131431325	4.92104e-06	level_2
3	131741752	131741752	3_131741752	1.55589e-06	level_2
3	132521407	132521407	3_132521407	7.83344e-06	level_2
3	136548914	136598050	3_136597187	4.1311e-06	level_2
3	137661332	137661332	3_137661332	5.19003e-06	level_2
3	141191814	141230760	3_141225119	3.71856e-08	B_1; Level_1
3	142373368	142373368	3_142373368	4.08737e-07	R_2; RGB_2
3	144502959	144503558	3_144503558	2.35964e-07	level_2
3	144677388	144677388	3_144677388	1.81512e-07	level_2
3	145725711	145725711	3_145725711	2.78805e-06	level_2
3	145828731	145828753	3_145828731	4.71068e-06	level_2
3	146468243	146468243	3_146468243	3.61628e-06	level_2
3	156839260	156839260	3_156839260	2.28884e-06	B_1
3	160469478	160469478	3_160469478	5.50543e-06	B_1
3	171187154	171187486	3_171187154	5.17419e-06	level_2
3	171494332	171494332	3_171494332	5.7655e-06	B_1
3	183570767	183570767	3_183570767	3.63444e-06	B_1; Gray_1
3	190365089	190365089	3_190365089	7.78624e-06	Gray_2
3	197870757	197870757	3_197870757	1.21325e-06	R_2; RGB_2
3	204752030	204764910	3_204752030	6.46992e-06	Level_1
3	212217136	212229362	3_212227391	1.03532e-06	level_2
3	219681727	219681727	3_219681727	3.48135e-06	B_1
3	219867434	219867434	3_219867434	7.10609e-06	B_1
3	220104756	220104756	3_220104756	6.09273e-06	G_1
3	224482587	224482587	3_224482587	8.352e-06	RGB_2
3	224992649	224992649	3_224992649	5.0622e-07	R_2; RGB_2
3	227357528	227357528	3_227357528	3.22358e-06	R_2; RGB_2
3	229245663	229246324	3_229245663	3.95172e-06	R_1; RGB_1
3	231119934	231119934	3_231119934	6.1835e-06	B_1
3	233850804	233856167	3_233855938	4.39238e-06	B_1
3	233933639	233933639	3_233933639	3.74234e-06	B_1
4	7169367	7169367	4_7169367	1.46106e-06	B_1
4	9595796	9595848	4_9595796	5.02877e-06	Gray_1; R_1; RGB_1
4	15544467	15544467	4_15544467	1.19398e-06	B_1
4	19161224	19163916	4_19161224	6.4439e-06	level_2
4	20713912	20747517	4_20713912	3.93583e-06	B_1
4	27940371	27940371	4_27940371	8.05518e-06	B_1
4	29235228	29235228	4_29235228	2.21234e-06	B_1
4	39326346	39352552	4_39345396	2.91509e-08	B_1
4	49676587	49676587	4_49676587	3.23238e-06	B_1
4	50651833	50664260	4_50664260	4.72363e-06	B_1
4	51915639	51915639	4_51915639	4.15331e-06	B_1
4	56732681	56732681	4_56732681	2.15028e-06	B_1
4	70822964	70823017	4_70822995	6.20153e-06	Gray_2
4	76188105	76188105	4_76188105	2.59982e-08	B_1
4	89060868	89060868	4_89060868	1.60465e-06	B_1
4	91550987	91550987	4_91550987	2.83435e-06	B_1
4	91786592	91786592	4_91786592	5.65651e-07	B_1
4	125517648	125519335	4_125517648	1.31635e-06	B_1
4	127264541	127267771	4_127267771	4.15282e-06	B_1
4	134637717	134637978	4_134637978	4.47966e-07	G_1; Level_1; Gray_1
4	135600533	135600533	4_135600533	7.48982e-06	B_1
4	144411440	144411440	4_144411440	3.30255e-06	Level_1
4	150381304	150381304	4_150381304	6.42609e-06	Level_1
4	158118568	158118572	4_158118568	1.87266e-06	B_1
4	181035076	181035076	4_181035076	1.31081e-07	B_1
4	183337252	183337252	4_183337252	6.47346e-06	level_2
4	197362104	197362105	4_197362104	7.99077e-06	G_1; Gray_1
4	199614956	199615044	4_199614956	1.94942e-08	B_1
4	200084965	200084965	4_200084965	5.07502e-06	Level_1
4	211513863	211513863	4_211513863	3.61843e-06	B_1
4	214587650	214587650	4_214587650	1.21431e-06	R_2; RGB_2
4	219492980	219601148	4_219563079	3.26642e-06	B_1; Level_1
4	220460480	220461679	4_220460844	6.43889e-06	B_1
4	225933135	225933135	4_225933135	1.73003e-06	B_1
4	233254215	233254215	4_233254215	8.60507e-06	G_1
4	234360982	234360982	4_234360982	8.58656e-06	level_2
4	238966738	238967036	4_238966738	1.11056e-06	level_2
4	239662440	239662440	4_239662440	2.83418e-06	R_2; RGB_2
4	244168483	244168483	4_244168483	3.56168e-06	B_1
4	245169957	245171010	4_245169957	9.81979e-07	R_1; RGB_1
4	245322150	245322614	4_245322614	9.41734e-07	R_2; RGB_2
4	246492531	246492531	4_246492531	6.53437e-06	B_1
4	246956148	246956148	4_246956148	5.14753e-06	B_1
5	3166158	3166158	5_3166158	6.7385e-06	Gray_1
5	13534881	13535611	5_13534881	3.88177e-06	Gray_1; R_1; RGB_1
5	14541387	14587583	5_14567024	1.78455e-06	RGB_1; R_1
5	21202758	21202796	5_21202796	2.42042e-06	B_1
5	28040662	28040892	5_28040662	1.13332e-06	B_1
5	28383939	28383939	5_28383939	6.45867e-06	R_1; RGB_1
5	28709918	28709920	5_28709920	3.46285e-06	R_1; RGB_1
5	43149829	43154158	5_43154158	3.08832e-06	R_1; RGB_1
5	52598352	52598352	5_52598352	6.4099e-07	R_2; RGB_2
5	52965959	52967142	5_52966048	5.39507e-10	B_1
5	54894038	54894038	5_54894038	4.87395e-06	R_2; RGB_2
5	55894530	55894530	5_55894530	1.33548e-06	B_1
5	61870900	61897694	5_61870900	2.11807e-06	B_2
5	70370198	70370225	5_70370198	3.18719e-06	B_1
5	90861308	90861308	5_90861308	8.01343e-06	B_1
5	90916807	90917001	5_90916807	1.55026e-06	B_1
5	113381176	113385006	5_113384332	4.21311e-06	level_2
5	132381765	132381765	5_132381765	6.61276e-06	B_1
5	132448103	132449918	5_132448103	4.17176e-07	B_1
5	133162003	133176752	5_133176752	8.47488e-07	B_1
5	133549972	133549972	5_133549972	7.12949e-06	B_1
5	133676714	133677251	5_133677251	2.18563e-08	B_1
5	133950237	133950237	5_133950237	5.24075e-07	B_1
5	138866711	138866711	5_138866711	2.04408e-08	B_1
5	142005737	142005737	5_142005737	7.77838e-07	B_1
5	142245224	142245224	5_142245224	8.87227e-08	B_1
5	143917192	143917192	5_143917192	4.56697e-06	B_1
5	167963522	167963522	5_167963522	4.8848e-06	B_1
5	168232710	168232731	5_168232710	6.85164e-06	B_1
5	170396287	170401148	5_170401148	1.21015e-06	R_2; RGB_2
5	173934186	173934186	5_173934186	6.41673e-06	Gray_1
5	176726709	176729610	5_176726709	5.53857e-07	R_2; RGB_2
5	176938379	176938498	5_176938379	5.53857e-07	R_2; RGB_2
5	177027443	177073998	5_177027443	1.21015e-06	R_2; RGB_2
5	177921398	177921398	5_177921398	1.62352e-06	R_2; RGB_2
5	181198736	181199950	5_181198736	2.50688e-06	B_1
5	181874650	181874922	5_181874650	7.21642e-06	B_1
5	182639150	182639597	5_182639597	5.37579e-07	B_1
5	183190150	183190246	5_183190150	1.99904e-07	B_1
5	188871945	188871945	5_188871945	1.47811e-06	level_2
5	191975859	191976884	5_191975859	7.422e-06	RGB_2
5	193414187	193472410	5_193414187	3.9057e-06	G_1; R_1; RGB_1
5	195393829	195393829	5_195393829	2.50307e-06	R_2; RGB_2
5	197000321	197000334	5_197000321	4.08737e-07	R_2; RGB_2
5	204630177	204630177	5_204630177	5.64706e-06	Level_1
5	209632160	209632215	5_209632160	3.85873e-06	B_1
5	216952921	216952939	5_216952921	6.5804e-06	Level_1
5	221155208	221155208	5_221155208	7.59524e-07	G_1; Gray_1; R_1; RGB_1
6	8349630	8349630	6_8349630	8.08057e-06	B_1
6	9599780	9599780	6_9599780	7.34367e-06	B_1
6	9911825	9912035	6_9911832	9.57568e-07	B_1
6	10942006	10942006	6_10942006	1.18817e-08	B_1
6	11086015	11086015	6_11086015	7.31114e-06	B_1
6	11229780	11229780	6_11229780	4.99591e-06	B_1
6	15808766	15808766	6_15808766	3.87157e-06	B_1
6	15903785	15912377	6_15912377	4.09273e-06	B_1
6	16717166	16717166	6_16717166	6.74132e-06	Level_1
6	16768407	16768407	6_16768407	5.31875e-06	Level_1
6	17432969	17439709	6_17432969	4.27303e-06	Level_1
6	17499899	17686820	6_17563390	7.81172e-08	Level_1
6	17739070	17836727	6_17806128	3.51091e-07	Level_1; G_1
6	18136614	18170189	6_18136614	1.29346e-06	Level_1
6	20525085	20525086	6_20525085	4.49494e-06	R_2; RGB_2
6	22223199	22223199	6_22223199	7.73251e-06	Level_1
6	23652688	23652688	6_23652688	1.79999e-06	G_1; Gray_1
6	28348015	28349678	6_28349678	9.16895e-07	Level_1
6	34679635	34679711	6_34679635	4.82163e-06	B_1
6	38657215	38657215	6_38657215	6.79552e-06	B_1
6	43759220	43759220	6_43759220	6.40929e-06	R_2; RGB_2
6	67492265	67505604	6_67495569	3.95235e-06	B_1
6	69517813	69518833	6_69518833	6.53318e-07	B_1
6	77576586	77576646	6_77576586	1.09498e-07	B_1
6	78577069	78577069	6_78577069	2.09933e-06	B_1
6	79013065	79013065	6_79013065	7.24875e-06	B_1
6	79083040	79101908	6_79083040	5.18399e-06	B_1
6	82303779	82303779	6_82303779	3.89113e-06	Level_1
6	83858643	83858669	6_83858643	6.22213e-06	B_1
6	85060776	85061523	6_85061523	1.27211e-09	B_1
6	87896972	87897008	6_87896972	3.09784e-06	G_2; Gray_2
6	88418677	88418677	6_88418677	7.59507e-06	G_1
6	88584133	88584251	6_88584133	1.14697e-06	G_2; level_2
6	89663922	89663922	6_89663922	4.93907e-06	Level_1
6	90873102	90877331	6_90877331	4.32014e-06	B_1; R_1; RGB_1
6	99394015	99394015	6_99394015	4.72701e-06	R_2
6	103614191	103614191	6_103614191	5.78194e-06	B_2
6	104653064	104817309	6_104799602	2.1695e-07	B_2
6	105491810	105495918	6_105495918	1.0944e-07	B_2
6	109213707	109213707	6_109213707	1.79389e-06	B_1
6	125985616	125985616	6_125985616	5.97575e-06	R_1; RGB_1
6	126853564	126853564	6_126853564	5.47835e-06	B_1
6	127868777	127868777	6_127868777	8.45093e-06	RGB_1
6	128084925	128092821	6_128084925	3.3967e-06	R_2; RGB_2
6	128185336	128191197	6_128189464	8.02274e-07	R_2; RGB_2
6	133018226	133018226	6_133018226	7.91387e-07	R_2; RGB_2
6	133459856	133459856	6_133459856	4.99478e-06	R_1; RGB_1
6	162291820	162291820	6_162291820	1.21358e-06	B_1
6	162390073	162390275	6_162390275	7.94875e-07	B_1
6	165701989	165702896	6_165701989	7.10553e-06	B_1
6	167164634	167164657	6_167164634	4.4956e-06	B_1
6	171834161	171834317	6_171834317	2.55789e-06	Level_1
7	821065	830992	7_830920	2.03773e-06	Level_1
7	3609387	3609387	7_3609387	6.55295e-06	B_1
7	4082494	4082494	7_4082494	6.92142e-06	R_2; RGB_2
7	7997378	8032424	7_8032210	2.14203e-07	G_2; Gray_2
7	12990162	13053782	7_12990162	2.85086e-06	R_2
7	13369772	13369772	7_13369772	2.85086e-06	R_2
7	13542558	13542558	7_13542558	2.85086e-06	R_2
7	14098263	14098263	7_14098263	1.57384e-06	G_1; Gray_1
7	15916097	15916157	7_15916097	8.01843e-06	B_1
7	16913482	16914313	7_16913482	9.50733e-07	B_1
7	17214742	17223657	7_17214742	9.50733e-07	B_1
7	17524648	17524681	7_17524648	3.66472e-06	B_1
7	19659018	19659783	7_19659018	5.9364e-06	R_2; RGB_2
7	19916637	19916637	7_19916637	6.42242e-06	B_1
7	20390830	20390830	7_20390830	1.96857e-06	B_1
7	21225101	21247651	7_21231980	1.29742e-07	R_2; RGB_2
7	21345598	21345598	7_21345598	4.65167e-06	R_2; RGB_2
7	22565807	22565819	7_22565807	4.25937e-07	B_1
7	22620289	22680871	7_22680739	3.26583e-07	R_2; RGB_2; B_1
7	31266723	31266723	7_31266723	7.70172e-06	R_2; RGB_2
7	35746634	35763992	7_35746659	2.83219e-07	B_1
7	57140200	57140200	7_57140200	7.11594e-06	R_1; RGB_1
7	58479817	58479817	7_58479817	9.82788e-07	G_1; Gray_1; R_1; RGB_1
7	72720707	72720707	7_72720707	3.41589e-06	B_1
7	100913688	100913688	7_100913688	7.41792e-06	RGB_2
7	107118394	107118779	7_107118441	4.99455e-07	R_1; RGB_1; G_1; Gray_1
7	109548035	109548035	7_109548035	4.08737e-07	R_2; RGB_2
7	111647925	111648752	7_111647925	3.14025e-06	B_1
7	119004081	119004119	7_119004081	7.8903e-06	G_1
7	121175334	121176205	7_121175476	7.68578e-07	B_1
7	124359341	124359341	7_124359341	2.85086e-06	R_2
7	125921591	125921657	7_125921591	1.18095e-06	R_2; RGB_2
7	125979173	125979420	7_125979173	8.08946e-07	R_2; RGB_2
7	126238274	126258970	7_126241433	1.18095e-06	R_2; RGB_2
7	126358280	126359409	7_126358533	1.18095e-06	R_2; RGB_2
7	127683960	127684068	7_127683960	6.45505e-06	R_2; RGB_2
7	129201817	129201817	7_129201817	3.25548e-07	B_1
7	130003407	130006348	7_130006348	1.67258e-06	R_2; RGB_2
7	130413318	130414387	7_130413318	1.67258e-06	R_2; RGB_2
7	130566773	130566773	7_130566773	4.14252e-06	R_2; RGB_2
7	130967330	130967330	7_130967330	5.85377e-06	B_1
7	131044882	131048912	7_131046014	2.85086e-06	R_2
7	131208704	131208944	7_131208743	1.03185e-06	B_1
7	131856906	131856906	7_131856906	5.46574e-06	level_2
7	132862732	132862989	7_132862732	8.61924e-06	RGB_2
7	133299940	133299940	7_133299940	3.39589e-07	R_2; RGB_2
7	152287556	152287556	7_152287556	1.05635e-09	R_2; RGB_2
7	162296951	162296951	7_162296951	8.84663e-07	R_2; RGB_2
7	167785769	167785769	7_167785769	1.80106e-06	R_2; RGB_2
7	168422177	168427218	7_168422633	1.99574e-06	G_2; Gray_2
7	169893382	169893382	7_169893382	1.57424e-06	R_2; RGB_2
7	169990182	170006293	7_169990182	2.91944e-12	R_2; RGB_2
7	174296213	174296213	7_174296213	6.08089e-06	B_1
7	181589113	181605394	7_181589349	1.07207e-07	B_1
8	3649806	3650393	8_3650279	4.56722e-06	B_1
8	8697246	8697246	8_8697246	7.77211e-06	G_1
8	12968215	12968215	8_12968215	9.34973e-07	R_2; RGB_2
8	21006750	21006750	8_21006750	8.59623e-06	RGB_1
8	21146006	21146006	8_21146006	2.47363e-06	R_2; RGB_2
8	25513744	25513744	8_25513744	5.67466e-07	B_1
8	33717625	33718430	8_33717625	2.44856e-06	B_1
8	35616418	35616480	8_35616418	7.73609e-06	B_1
8	35937719	35937719	8_35937719	1.44822e-06	G_1; Gray_1
8	48578424	48578424	8_48578424	4.92541e-09	B_1
8	59505620	59505620	8_59505620	1.12984e-06	B_1
8	63812583	63827083	8_63820579	1.87377e-07	B_1
8	67161031	67161031	8_67161031	5.33951e-06	R_2; RGB_2
8	68250774	68250774	8_68250774	6.79603e-06	B_1
8	73956558	73993789	8_73993789	1.46208e-06	B_1
8	74413076	74413163	8_74413163	4.72096e-07	B_1
8	75647398	75647398	8_75647398	7.89576e-06	Level_1
8	90591811	90591811	8_90591811	3.71494e-06	B_1
8	93756591	93756591	8_93756591	5.69858e-06	G_1; Gray_1
8	94881058	94924286	8_94924286	3.64251e-07	B_1
8	95023239	95025460	8_95025449	7.95137e-07	B_1
8	98820777	98820777	8_98820777	8.13067e-06	B_1
8	104002999	104002999	8_104002999	5.33951e-06	R_2; RGB_2
8	104774927	104774927	8_104774927	5.32489e-06	B_1
8	106793975	106794390	8_106793975	1.72867e-07	R_2; RGB_2
8	111417062	111417062	8_111417062	4.36824e-06	R_2; RGB_2
8	130268461	130268461	8_130268461	1.62271e-06	B_1
8	146198116	146198116	8_146198116	6.77643e-06	B_1
8	150980098	150980098	8_150980098	3.85443e-06	R_2; RGB_2
8	156316612	156316642	8_156316612	7.84371e-07	level_2
8	157816135	157816135	8_157816135	3.61776e-06	level_2
8	167248091	167248091	8_167248091	2.26727e-06	R_2; RGB_2
8	170632919	170632919	8_170632919	2.60651e-07	B_1
8	172700322	172700322	8_172700322	3.23446e-06	B_1
8	178703847	178703847	8_178703847	6.71335e-06	level_2
8	179330923	179332189	8_179332189	3.75143e-06	B_2
9	9596472	9651701	9_9650572	3.53971e-06	G_1; Gray_1
9	18742905	18749423	9_18742905	7.00888e-06	R_2; RGB_2
9	20229297	20232174	9_20232174	1.02492e-06	B_1
9	21513135	21513208	9_21513208	4.17108e-06	B_1
9	21694491	21694737	9_21694491	1.31171e-06	B_1
9	26902448	26903634	9_26903634	4.03678e-07	R_2; RGB_2
9	65525639	65525639	9_65525639	3.07353e-06	R_2; RGB_2
9	68139223	68139223	9_68139223	5.67036e-06	B_1
9	70298886	70298886	9_70298886	5.33951e-06	R_2; RGB_2
9	74285897	74285897	9_74285897	2.81237e-06	R_2; RGB_2
9	86217296	86217296	9_86217296	2.85664e-06	Level_1
9	92163557	92165551	9_92165551	3.10189e-06	G_1; Gray_1
9	92351919	92351919	9_92351919	4.23274e-07	G_1; Gray_1; R_1; RGB_1
9	104957443	104958355	9_104957443	8.47489e-06	level_2
9	105137880	105137880	9_105137880	7.73611e-06	Gray_2
9	105330009	105330009	9_105330009	7.93611e-06	RGB_1
9	106570676	106575659	9_106574139	1.45934e-06	G_2; level_2; Level_1
9	121585693	121585693	9_121585693	5.96018e-06	Level_1
9	124474208	124474208	9_124474208	2.85086e-06	R_2
9	127899214	127899214	9_127899214	2.84335e-06	B_1
9	136237480	136237480	9_136237480	1.72004e-06	R_2; RGB_2
9	140905073	140963377	9_140932166	7.2211e-07	G_1; Gray_1; B_1
9	141027264	141027264	9_141027264	7.69318e-06	R_2; RGB_2
9	142328903	142328903	9_142328903	1.49824e-07	level_2
9	147601197	147601215	9_147601215	2.47473e-06	B_1
9	148000394	148000394	9_148000394	3.22603e-06	B_1
9	150200086	150200086	9_150200086	6.96754e-06	B_1
9	150487581	150487581	9_150487581	1.49568e-06	B_1
9	151986292	151986349	9_151986292	9.07335e-07	B_1
9	152893867	152893867	9_152893867	2.07304e-06	G_2
9	154451482	154457319	9_154451482	1.00886e-07	B_1
9	154622537	154622537	9_154622537	9.04944e-08	B_1
9	155118340	155118421	9_155118340	2.95195e-06	B_1
9	156874532	156874532	9_156874532	7.8863e-06	Gray_2
9	158243109	158243109	9_158243109	6.56167e-06	R_2; RGB_2
10	1492230	1498156	10_1492230	2.45079e-06	G_1; Gray_1; Level_1
10	6069171	6069171	10_6069171	3.40056e-06	B_1
10	8777211	8777211	10_8777211	2.80635e-06	G_1; Gray_1
10	13044534	13044534	10_13044534	2.41666e-07	R_2; RGB_2
10	35948037	35948037	10_35948037	2.77827e-06	G_2; Gray_2
10	56178498	56178498	10_56178498	1.25599e-06	level_2
10	62024111	62024111	10_62024111	5.39963e-06	level_2
10	62094638	62094848	10_62094638	5.39963e-06	level_2
10	62536889	62536889	10_62536889	8.52241e-06	Gray_2
10	62775597	62775597	10_62775597	4.74248e-06	level_2
10	86701724	86701724	10_86701724	4.79023e-07	R_2; RGB_2
10	93884123	93884123	10_93884123	5.29377e-06	R_2; RGB_2
10	109100597	109101346	10_109101059	2.17389e-07	R_1; RGB_1
10	109834203	109834284	10_109834203	8.46265e-06	G_2
10	110196783	110196783	10_110196783	8.34883e-06	RGB_1
10	110746832	110746847	10_110746832	2.54395e-06	G_2
10	112668327	112668658	10_112668327	4.50271e-06	G_2; Gray_2
10	115852076	115857126	10_115852076	5.59128e-08	B_1
10	118613430	118613430	10_118613430	8.57377e-06	level_2
10	132200580	132200580	10_132200580	7.85354e-06	G_1
10	133226970	133226970	10_133226970	6.72529e-06	Level_1
10	133326550	133326550	10_133326550	6.18077e-06	Gray_1; R_1; RGB_1
10	133771906	133771906	10_133771906	2.05563e-06	R_2; RGB_2
10	134652624	134652749	10_134652663	2.69563e-07	R_1; RGB_1; Gray_1
10	139348267	139348341	10_139348267	7.74855e-07	B_1
10	148007255	148007255	10_148007255	5.00557e-06	R_2; RGB_2
10	148388143	148403367	10_148403353	1.20235e-06	R_2; RGB_2; B_1

## Sheet: Table S4
Table S4 QTLs identified by Q+K models in two environments
chr	start	end	leading_SNP	p_value	trait
1	3571653	3571690	1_3571653	6.12168e-06	B_1
1	4480970	4480984	1_4480970	1.46812e-06	R_2; RGB_2
1	4662550	4662550	1_4662550	4.86194e-06	B_1
1	4889740	4889740	1_4889740	4.02368e-06	Gray_2
1	6650560	6650560	1_6650560	3.22338e-06	B_1
1	8593024	8593024	1_8593024	1.43384e-06	RGB_1
1	9264515	9264515	1_9264515	3.26578e-06	R_2; RGB_2
1	11399549	11399549	1_11399549	1.0796e-07	R_2; RGB_2
1	12539133	12539133	1_12539133	2.09007e-07	B_1
1	15572006	15572006	1_15572006	3.52449e-07	Level_1
1	16243704	16243704	1_16243704	3.8351e-19	Level_1
1	19425280	19425280	1_19425280	3.81623e-06	Level_1
1	23056767	23124957	1_23080633	1.85546e-07	RGB_2; Gray_2
1	23192080	23225041	1_23205102	1.05665e-06	Gray_2; G_2; RGB_2
1	23360361	23433634	1_23380462	6.40484e-06	RGB_2
1	25187009	25188393	1_25187009	6.48216e-07	Level_1
1	25281138	25281138	1_25281138	4.64172e-06	Level_1
1	28945378	28945378	1_28945378	4.65671e-06	Level_1
1	30362311	30362311	1_30362311	9.47796e-07	B_1
1	30968403	30968403	1_30968403	5.08671e-08	B_1
1	31259269	31259269	1_31259269	5.44142e-06	B_1
1	31349379	31349385	1_31349379	6.02796e-07	B_1
1	31883072	31883072	1_31883072	7.12777e-08	G_2; Gray_2
1	32369066	32369066	1_32369066	6.78292e-06	Level_1
1	32431410	32431415	1_32431410	1.44792e-07	R_2; RGB_2
1	33116425	33116425	1_33116425	6.52059e-06	B_1
1	35119049	35119049	1_35119049	2.34667e-06	RGB_2
1	38561130	38561163	1_38561130	4.13065e-06	RGB_2
1	39218169	39218169	1_39218169	1.80139e-07	B_1
1	40605594	40606418	1_40605594	2.69053e-08	Level_1; RGB_2
1	44348318	44348318	1_44348318	5.8446e-06	Gray_2
1	50157871	50157892	1_50157871	6.95506e-06	Level_1
1	50232194	50232194	1_50232194	6.11109e-07	Level_1
1	50334070	50334070	1_50334070	8.39796e-07	Level_1
1	51488327	51489357	1_51489294	5.86753e-06	level_2
1	51726753	51726769	1_51726769	4.65884e-06	level_2
1	55183485	55183485	1_55183485	4.99138e-06	RGB_2
1	67582548	67582627	1_67582548	4.07891e-06	B_1
1	67870319	67870728	1_67870319	1.19386e-06	B_1
1	69587045	69587048	1_69587045	7.91505e-06	B_1
1	73437144	73437144	1_73437144	7.03352e-09	Level_1
1	78794165	78794165	1_78794165	5.86818e-06	Level_1
1	79578073	79578073	1_79578073	6.8647e-06	Level_1
1	79639138	79639138	1_79639138	1.33029e-06	Level_1
1	79904495	79904510	1_79904495	8.59744e-07	B_1
1	80547215	80547243	1_80547215	1.2717e-07	B_1
1	83659125	83659125	1_83659125	2.32961e-06	Level_1
1	83790507	83790507	1_83790507	4.5129e-06	RGB_2
1	85434804	85434804	1_85434804	4.70466e-06	Level_1
1	86258204	86258204	1_86258204	1.64914e-06	Level_1
1	95244808	95244962	1_95244808	2.61528e-09	B_1
1	95516943	95516943	1_95516943	5.87504e-06	B_1
1	95597221	95660216	1_95658695	7.9227e-08	B_1
1	96345301	96345301	1_96345301	2.30212e-06	R_2; RGB_2
1	101292904	101292904	1_101292904	8.17685e-06	Gray_2
1	102164760	102165294	1_102164760	8.57205e-06	Gray_2
1	102377178	102377250	1_102377178	1.44442e-06	Gray_2; G_2
1	104661708	104661708	1_104661708	7.09615e-06	level_2
1	106188982	106188982	1_106188982	4.24683e-06	RGB_2
1	110573910	110573910	1_110573910	1.47124e-07	RGB_2
1	110820182	110820182	1_110820182	6.3121e-08	R_2; RGB_2
1	110907415	110907415	1_110907415	5.34418e-11	R_2; RGB_2
1	110976798	110977042	1_110976798	1.03984e-07	Level_1
1	111332648	111332648	1_111332648	6.61575e-06	RGB_2
1	115642329	115642329	1_115642329	1.42277e-06	RGB_2
1	119548608	119548608	1_119548608	3.96533e-07	RGB_2
1	119619359	119619781	1_119619359	5.39286e-06	RGB_2
1	120341706	120341706	1_120341706	1.47124e-07	RGB_2
1	120415510	120415510	1_120415510	5.31447e-06	Level_1
1	120590506	120590506	1_120590506	8.44907e-06	Gray_2
1	121460497	121460497	1_121460497	6.54944e-06	Gray_2
1	121930908	121930908	1_121930908	6.06775e-06	Level_1
1	122123431	122124845	1_122123431	1.72917e-09	Level_1
1	123877969	123877969	1_123877969	3.90613e-07	Level_1
1	148853873	148853873	1_148853873	6.22185e-06	B_1
1	156851352	156851352	1_156851352	2.42464e-06	Gray_2
1	160541541	160541541	1_160541541	3.52565e-06	Level_1
1	164005866	164005866	1_164005866	5.09178e-06	R_1
1	168148987	168148998	1_168148987	3.55815e-15	Level_1
1	169138149	169138262	1_169138149	8.10155e-06	Level_1
1	171450577	171450829	1_171450577	5e-08	G_2; Gray_2; RGB_2
1	172286222	172287301	1_172286222	2.32064e-10	Level_1
1	174960184	174960501	1_174960184	3.36201e-06	RGB_2
1	177896035	177896306	1_177896035	7.92051e-06	RGB_2
1	179181467	179181467	1_179181467	2.14224e-07	Level_1
1	190873999	190873999	1_190873999	4.11615e-06	R_1
1	191593768	191601656	1_191593768	3.25348e-06	RGB_1; R_1
1	208736206	208736206	1_208736206	3.13711e-07	Level_1
1	209928970	209939045	1_209929709	9.23494e-07	RGB_1
1	211630413	211630784	1_211630413	8.88054e-08	R_1
1	211894742	211894995	1_211894742	2.44781e-06	B_1
1	212343399	212343491	1_212343399	1.53232e-06	Level_1
1	212538284	212539152	1_212538284	5.11686e-06	RGB_1
1	222493148	222493148	1_222493148	3.11312e-06	R_1
1	227708438	227708438	1_227708438	4.26783e-06	Level_1
1	232335051	232335051	1_232335051	5.4831e-06	Level_1
1	233760305	233883332	1_233760305	8.09936e-07	G_2; Gray_2
1	234528590	234613981	1_234551437	3.08399e-06	RGB_2
1	236796886	236796886	1_236796886	6.11751e-06	B_1
1	237251031	237251031	1_237251031	1.3556e-06	R_2; RGB_2
1	237697503	237697503	1_237697503	1.38767e-06	R_1
1	240367847	240372507	1_240367847	3.97038e-06	B_1
1	241501316	241559573	1_241559573	1.76135e-07	Level_1
1	241635145	241635145	1_241635145	4.80669e-08	Level_1
1	241720386	241763378	1_241762193	2.54234e-08	Level_1
1	242038098	242038823	1_242038098	1.71051e-07	Level_1
1	242100048	242119546	1_242100048	2.20511e-06	Level_1
1	242193301	242230560	1_242206035	1.01681e-07	Level_1
1	242892726	242965468	1_242928014	1.84994e-06	Level_1
1	243086538	243127831	1_243107386	1.84994e-06	Level_1
1	243193382	243193382	1_243193382	1.84994e-06	Level_1
1	243369869	243369869	1_243369869	6.88286e-06	B_1
1	243649829	243649829	1_243649829	7.99057e-06	Level_1
1	243855366	243855366	1_243855366	8.83433e-07	Level_1
1	244468903	244468903	1_244468903	8.41578e-06	Level_1
1	244605321	244605737	1_244605356	2.52928e-06	Gray_2; G_2; level_2
1	245667723	245715679	1_245667723	2.32824e-06	B_1; Level_1
1	246061691	246082740	1_246061691	3.34675e-06	Level_1
1	246141987	246141987	1_246141987	1.8255e-07	Level_1
1	246192481	246192481	1_246192481	2.20355e-11	Level_1
1	246639093	246660058	1_246660045	4.75794e-09	Level_1
1	246816919	246886832	1_246857650	6.28007e-08	Level_1
1	249028060	249033041	1_249032361	7.65904e-07	Level_1
1	249203173	249203173	1_249203173	4.37886e-07	Level_1
1	249600434	249600434	1_249600434	6.64274e-06	Level_1
1	249838015	249838020	1_249838015	7.41984e-06	Level_1
1	251835641	251835641	1_251835641	2.92744e-07	Level_1
1	259055869	259055869	1_259055869	6.70433e-06	RGB_1
1	264417286	264417286	1_264417286	4.45103e-06	Level_1
1	270916117	270916117	1_270916117	6.28887e-06	R_1
1	271871838	271871838	1_271871838	1.48956e-06	RGB_1
1	272794805	272794805	1_272794805	7.32849e-06	Level_1
1	273238704	273312051	1_273243062	1.25961e-06	R_1; RGB_1
1	274064594	274064712	1_274064708	5.99817e-07	R_1; RGB_1
1	275030587	275030587	1_275030587	2.54824e-06	B_1
1	275208291	275208291	1_275208291	6.13077e-06	R_1
1	276658451	276658451	1_276658451	1.80276e-06	R_1
1	276797179	276797190	1_276797179	5.49572e-06	R_1
1	277536295	277576631	1_277576631	3.54069e-07	RGB_1; R_1
1	277643849	277644300	1_277643849	6.34056e-07	R_1
1	278136399	278136399	1_278136399	2.97079e-06	Level_1
1	278708671	278708671	1_278708671	8.3975e-06	Level_1
1	279846242	279846242	1_279846242	2.87016e-06	Level_1
1	280350099	280360249	1_280360249	3.06751e-06	Level_1; RGB_1
1	280905207	280909260	1_280907663	1.62947e-09	R_1; Level_1; RGB_1
1	281008841	281028596	1_281008841	3.82659e-23	Level_1; R_1; RGB_1
1	284290926	284290926	1_284290926	6.18989e-06	B_1
1	284533015	284533143	1_284533015	1.12967e-07	Level_1
1	284757934	284758048	1_284757934	8.02963e-06	RGB_2
1	285472121	285472121	1_285472121	8.13238e-06	R_2
1	292270957	292270957	1_292270957	7.25952e-06	B_1
1	293851138	293851138	1_293851138	1.31647e-09	Level_1
1	298633704	298633704	1_298633704	8.31263e-06	R_1
1	302188070	302188070	1_302188070	4.13883e-06	RGB_1
1	302251068	302251068	1_302251068	2.04496e-06	R_1
1	303256501	303256501	1_303256501	2.38386e-06	RGB_2
2	1424547	1431966	2_1431202	1.19082e-06	RGB_2
2	1947047	1947047	2_1947047	5.62403e-06	RGB_2
2	2227171	2227171	2_2227171	1.29361e-08	B_1
2	2810754	2810754	2_2810754	1.32882e-06	R_1
2	3951834	3951834	2_3951834	5.62403e-06	RGB_2
2	7731747	7731748	2_7731747	5.30552e-08	B_1
2	24269307	24270367	2_24269307	1.16686e-06	B_1
2	24611597	24611597	2_24611597	1.71131e-06	RGB_2
2	25173589	25173589	2_25173589	5.95536e-06	B_2
2	27313976	27350245	2_27324818	6.9831e-08	B_1
2	27446403	27447289	2_27446403	1.50462e-06	B_1
2	27663089	27663089	2_27663089	1.60162e-06	B_1
2	27785803	27837590	2_27785803	2.52783e-06	B_1
2	29463065	29463065	2_29463065	5.35583e-06	B_1
2	34130541	34142061	2_34132093	1.16133e-11	B_1
2	34214452	34214452	2_34214452	5.34686e-06	B_1
2	34273633	34351566	2_34306015	5.54495e-08	B_1; Level_1
2	34436092	34436154	2_34436154	2.33645e-08	B_1
2	41376423	41376423	2_41376423	1.43724e-06	B_1
2	48019925	48019925	2_48019925	7.80402e-07	RGB_2
2	50986180	50986244	2_50986180	4.92929e-09	Level_1
2	58224093	58224096	2_58224093	9.85274e-07	Level_1
2	68996395	68996395	2_68996395	4.30134e-08	Level_1
2	74404436	74404436	2_74404436	1.33163e-06	Level_1
2	85137522	85137532	2_85137532	4.78638e-06	B_1
2	110444543	110444543	2_110444543	1.95973e-10	Level_1
2	110755240	110755240	2_110755240	2.76748e-10	Level_1
2	111645763	111645763	2_111645763	2.55896e-06	Level_1
2	116688763	116689136	2_116688763	3.06614e-06	RGB_2; R_2
2	120539393	120539393	2_120539393	6.07301e-06	RGB_2
2	130340321	130340321	2_130340321	2.20611e-12	Level_1
2	131622757	131622757	2_131622757	3.41921e-06	Level_1
2	136968720	136969371	2_136968720	3.8056e-06	RGB_2
2	138800158	138800158	2_138800158	1.01158e-06	B_1
2	141342502	141342502	2_141342502	5.7667e-06	Level_1
2	142619532	142619674	2_142619532	3.08065e-06	Level_1
2	147704814	147706665	2_147704814	6.75254e-06	RGB_2
2	150552535	150552616	2_150552616	3.93096e-06	level_2
2	153347498	153347498	2_153347498	4.53368e-06	Level_1
2	154944516	154944563	2_154944516	3.19755e-06	Level_1
2	161362647	161362687	2_161362647	2.46881e-06	Level_1
2	161468979	161468979	2_161468979	1.68473e-07	Level_1
2	162074552	162079174	2_162074552	1.28919e-08	Level_1
2	162254492	162279240	2_162279240	2.98067e-08	Level_1
2	163036718	163036718	2_163036718	7.68627e-07	Level_1
2	164072201	164072323	2_164072201	4.43456e-06	Level_1
2	165801981	165847229	2_165847229	3.79232e-08	Level_1
2	169245610	169245610	2_169245610	4.48018e-06	R_2
2	174813856	174813856	2_174813856	5.54743e-06	Level_1
2	176659206	176661088	2_176660106	7.64097e-07	Level_1
2	176740459	176740459	2_176740459	1.44183e-06	Level_1
2	176793640	176794673	2_176793640	2.20006e-07	Level_1
2	176872230	176872230	2_176872230	5.45866e-06	Level_1
2	177217121	177217498	2_177217121	1.11965e-08	Level_1
2	178875326	178875326	2_178875326	8.28689e-07	B_1
2	182629572	182629572	2_182629572	3.34948e-06	Level_1
2	187508094	187508094	2_187508094	4.77259e-06	Level_1
2	190978082	191001258	2_191001258	3.2597e-06	Level_1; RGB_2
2	191674299	191674299	2_191674299	5.62967e-06	R_2
2	192407913	192407913	2_192407913	3.27499e-06	RGB_1
2	195183676	195183676	2_195183676	6.94838e-06	R_1
2	195978851	195978851	2_195978851	2.74372e-06	Gray_2
2	197863993	197863993	2_197863993	7.82433e-07	B_1
2	205403158	205403158	2_205403158	2.49211e-06	RGB_2
2	205511215	205511222	2_205511215	1.68932e-06	RGB_2
2	209796529	209796529	2_209796529	4.60722e-07	R_1
2	210883934	210884031	2_210884031	2.09074e-06	Gray_2; level_2
2	212789812	212789812	2_212789812	4.29516e-06	RGB_2
2	213066381	213066381	2_213066381	6.86403e-06	RGB_1
2	213206073	213209231	2_213206073	5.41079e-07	R_1; RGB_1
2	217173396	217173396	2_217173396	5.80166e-06	Gray_2
2	219603651	219623053	2_219610104	8.75131e-07	R_2; RGB_2; Gray_2
2	221204556	221230376	2_221204556	1.01839e-06	Level_1
2	221397307	221397307	2_221397307	6.73704e-07	RGB_2
2	226553737	226553910	2_226553737	4.94515e-06	RGB_2
2	230048429	230048470	2_230048429	7.96945e-06	level_2
2	231460679	231522932	2_231499616	2.14974e-08	RGB_2; B_1
2	235420947	235424161	2_235420947	1.35879e-06	Level_1
2	243180525	243180525	2_243180525	1.93523e-06	RGB_2
2	243307948	243307970	2_243307948	1.80772e-06	B_1
2	243376724	243376724	2_243376724	1.93523e-06	RGB_2
2	243925850	243925850	2_243925850	2.52232e-06	RGB_2
3	864617	864617	3_864617	5.67444e-07	B_1
3	960354	960354	3_960354	7.64936e-06	B_1
3	3271129	3271129	3_3271129	1.17673e-06	Gray_2
3	8538696	8538696	3_8538696	4.31593e-06	R_1
3	13824390	13824390	3_13824390	2.88646e-06	B_2
3	15005504	15005718	3_15005504	1.02192e-08	R_2; RGB_2
3	16286961	16287738	3_16286961	1.01582e-06	R_2; RGB_2
3	16539026	16539026	3_16539026	5.36702e-06	RGB_2
3	17368807	17368807	3_17368807	5.52121e-06	RGB_2
3	18363138	18363138	3_18363138	5.57201e-08	R_2; RGB_2
3	21586010	21586010	3_21586010	8.37666e-06	Gray_2
3	24313396	24313396	3_24313396	7.15734e-06	B_1
3	28793541	28793573	3_28793541	1.44492e-06	R_2; RGB_2
3	31063689	31069865	3_31063689	5.74159e-06	B_1
3	31330418	31330418	3_31330418	1.08359e-06	B_1
3	32164595	32171637	3_32171637	3.2258e-06	RGB_2; R_2
3	35963407	36041947	3_36011948	3.63872e-09	RGB_2; R_2
3	36355464	36390877	3_36355464	3.0353e-07	R_2; RGB_2
3	36675288	36675288	3_36675288	3.63872e-09	R_2; RGB_2
3	37817786	38075000	3_37817786	3.63872e-09	R_2; RGB_2
3	38171416	38308931	3_38198366	3.63872e-09	R_2; RGB_2
3	38408344	38408344	3_38408344	3.63872e-09	R_2; RGB_2
3	38722138	38725963	3_38722648	2.50503e-11	R_2; RGB_2
3	38795964	38839334	3_38795964	3.63872e-09	R_2; RGB_2
3	40115614	40148196	3_40117203	6.22087e-08	RGB_2; R_2
3	40374006	40387752	3_40374006	3.63872e-09	R_2; RGB_2
3	40902817	40903241	3_40902817	6.43972e-06	R_2
3	40970356	41006360	3_41006360	3.63872e-09	R_2; RGB_2
3	41125391	41250076	3_41212252	1.11581e-06	R_2; RGB_2
3	41307564	41310637	3_41307564	3.83172e-06	RGB_2; R_2
3	42540712	42540712	3_42540712	4.23919e-06	B_2
3	42831096	42831096	3_42831096	5.34998e-06	RGB_2
3	43057540	43057936	3_43057540	7.70921e-06	RGB_2
3	43166747	43167022	3_43166747	2.12591e-06	RGB_2
3	43301282	43301282	3_43301282	1.16481e-06	R_2; RGB_2
3	43713327	43715110	3_43713327	8.86287e-07	RGB_2
3	43835833	43836698	3_43835833	5.27635e-07	RGB_2
3	44040921	44043991	3_44040921	2.35417e-06	RGB_2
3	44190864	44190864	3_44190864	1.04e-07	RGB_2
3	50910403	50910403	3_50910403	4.70193e-07	Level_1
3	52127961	52127961	3_52127961	8.41261e-07	B_2
3	58798435	58798516	3_58798435	8.43284e-06	Level_1
3	69990713	69990958	3_69990713	7.14282e-06	Level_1
3	70148375	70148375	3_70148375	2.6789e-19	Level_1
3	100445589	100445589	3_100445589	6.53186e-06	B_1
3	104873169	104873169	3_104873169	1.61302e-07	B_1
3	112697301	112731456	3_112697301	3.31881e-06	R_1; RGB_1
3	112786485	112786502	3_112786485	7.83063e-06	R_1
3	113654773	113654773	3_113654773	2.3108e-06	B_1
3	119673308	119689234	3_119673308	1.821e-06	Level_1
3	121838602	121873790	3_121838602	1.01466e-06	Level_1
3	122864161	122866596	3_122864161	1.9448e-06	Level_1
3	123083488	123083488	3_123083488	6.00853e-06	RGB_2
3	140569211	140569211	3_140569211	1.49446e-06	RGB_2
3	141193822	141230760	3_141223079	8.44056e-09	B_1; Level_1
3	142373368	142373368	3_142373368	5.37251e-07	R_2; RGB_2
3	144503558	144503558	3_144503558	1.51493e-06	level_2
3	144677388	144677388	3_144677388	8.53903e-06	level_2
3	146680929	146682526	3_146680929	8.4141e-07	Level_1
3	148041975	148042201	3_148041975	5.02875e-06	B_1
3	148145521	148145521	3_148145521	3.97513e-06	B_1
3	152174968	152174968	3_152174968	7.25705e-06	RGB_1
3	153398201	153400216	3_153399897	1.93664e-06	R_1; RGB_1
3	155994663	155994663	3_155994663	7.84651e-06	RGB_2
3	171817969	171817969	3_171817969	3.14606e-07	Level_1
3	173851452	173851452	3_173851452	5.21511e-06	Gray_2; RGB_2
3	177874809	177874809	3_177874809	8.34977e-06	B_1
3	183570767	183570767	3_183570767	1.14058e-06	B_1
3	191133187	191142129	3_191133187	7.50358e-06	RGB_2
3	192440488	192440488	3_192440488	8.16353e-06	R_1
3	192893956	192893956	3_192893956	6.35544e-06	Gray_2
3	197870757	197870757	3_197870757	1.91374e-07	R_2; RGB_2
3	204752030	204764910	3_204752030	1.18086e-08	Level_1
3	207924124	207955945	3_207924124	7.33897e-06	Level_1; RGB_1
3	212217136	212229362	3_212227391	1.5493e-07	level_2
3	218238103	218238103	3_218238103	7.93493e-06	Level_1
3	219681727	219681727	3_219681727	1.96152e-06	B_1
3	219867520	219867520	3_219867520	6.52253e-06	B_1
3	220719637	220719707	3_220719637	3.15604e-06	Level_1
3	224992649	224992649	3_224992649	1.02192e-08	R_2; RGB_2
3	226990482	226990482	3_226990482	5.37423e-06	RGB_2
3	227357528	227357528	3_227357528	8.13801e-07	RGB_2
3	229243135	229246324	3_229245854	2.26027e-08	RGB_1; R_1
3	230031558	230031558	3_230031558	8.57025e-07	Gray_2; level_2
3	231119934	231119934	3_231119934	2.31098e-06	B_1
3	232649841	232649841	3_232649841	5.45115e-06	Level_1
3	232784674	232784674	3_232784674	5.80831e-07	RGB_2
3	233496929	233496952	3_233496929	7.8209e-06	Level_1
3	233654943	233654943	3_233654943	9.99902e-07	Level_1
3	233852621	233856005	3_233855938	1.14472e-06	B_1
4	1284912	1284912	4_1284912	1.63967e-06	RGB_2
4	1476601	1520442	4_1476601	1.06509e-06	RGB_2; B_1
4	3369312	3369312	4_3369312	1.31879e-06	Gray_2
4	7169367	7169367	4_7169367	6.22124e-07	B_1
4	9595796	9595848	4_9595796	1.88088e-06	R_1; RGB_1
4	10608094	10608161	4_10608094	2.58393e-06	Level_1
4	14716257	14716257	4_14716257	1.04518e-06	B_1
4	20720905	20747517	4_20747517	2.51191e-08	B_1
4	25515074	25515074	4_25515074	5.18683e-06	RGB_2
4	27940371	27940371	4_27940371	7.19644e-06	B_1
4	29119936	29120544	4_29119936	4.10769e-06	B_1
4	29235228	29241281	4_29240593	1.26224e-06	B_1
4	30307845	30307845	4_30307845	7.59367e-06	B_1
4	32530414	32530414	4_32530414	6.1774e-06	B_1
4	39326346	39352552	4_39343854	5.22977e-08	B_1
4	49640210	49679388	4_49676587	3.04461e-06	B_1
4	50359142	50359142	4_50359142	2.50831e-07	B_1
4	50664260	50664260	4_50664260	4.27864e-06	B_1
4	51309486	51309486	4_51309486	7.88393e-06	B_1
4	51915639	51915639	4_51915639	5.4676e-06	B_1
4	61564276	61564276	4_61564276	7.03634e-06	RGB_2
4	64516902	64516943	4_64516902	3.2419e-06	Gray_2
4	70415172	70415172	4_70415172	6.51524e-06	R_2; RGB_2
4	70496726	70547758	4_70539026	2.1871e-06	RGB_2
4	70886113	70886554	4_70886113	7.32255e-06	RGB_2
4	76188105	76188105	4_76188105	3.96766e-06	B_1
4	84594211	84594211	4_84594211	6.73682e-07	Level_1
4	84890618	84890618	4_84890618	8.43212e-06	RGB_2
4	86375029	86392657	4_86392657	4.20072e-08	B_1; Level_1
4	91786592	91786592	4_91786592	5.80883e-06	B_1
4	114828268	114828282	4_114828268	5.5281e-06	Level_1
4	125517648	125556282	4_125517648	1.49894e-06	B_1
4	129160592	129160782	4_129160592	1.00257e-07	Level_1
4	134637943	134637978	4_134637978	2.24786e-06	Level_1
4	135600533	135600533	4_135600533	4.36526e-06	B_1
4	135895909	135895909	4_135895909	3.0231e-06	Level_1
4	137071499	137071499	4_137071499	4.28162e-06	B_1
4	137511653	137511653	4_137511653	6.13937e-06	RGB_2
4	137589996	137602697	4_137589996	2.72375e-06	RGB_2
4	137779972	137783739	4_137779972	2.72375e-06	RGB_2
4	138868711	138868711	4_138868711	3.07251e-06	B_1
4	141102517	141102517	4_141102517	6.34475e-06	Level_1
4	141669738	141671542	4_141671542	5.28024e-06	RGB_1
4	154468859	154468859	4_154468859	6.05845e-06	Level_1
4	155510256	155510256	4_155510256	7.31424e-06	RGB_2
4	156861264	156861264	4_156861264	1.89511e-06	B_1
4	158118464	158118572	4_158118568	3.52779e-06	B_1
4	164775682	164775683	4_164775682	6.76568e-06	Level_1
4	166561354	166562024	4_166561415	2.56415e-06	R_1; RGB_1
4	180869529	180869529	4_180869529	7.58201e-06	B_1
4	180985016	181035076	4_180985016	1.05143e-06	B_1
4	181678065	181678065	4_181678065	4.63637e-06	RGB_2
4	185628282	185628282	4_185628282	3.4221e-06	RGB_2
4	186142871	186143076	4_186142871	2.98703e-06	Gray_2
4	190368782	190368782	4_190368782	5.49905e-07	Level_1
4	199614956	199615044	4_199615044	5.43696e-08	B_1
4	207757233	207757233	4_207757233	8.75614e-10	Level_1
4	211513863	211513863	4_211513863	5.97888e-06	B_1
4	212358155	212358163	4_212358155	5.0729e-06	RGB_2
4	213807894	213808257	4_213807894	2.02666e-06	B_1
4	214587650	214587650	4_214587650	5.76767e-06	R_2; RGB_2
4	220458123	220458567	4_220458123	2.11799e-06	B_1
4	220933246	220969205	4_220933246	5.44644e-06	RGB_1; R_1
4	224316388	224316388	4_224316388	6.61828e-07	RGB_1
4	224571602	224571602	4_224571602	2.90107e-06	R_1
4	226972203	226972271	4_226972203	6.16694e-06	Level_1
4	234568260	234568260	4_234568260	5.92435e-07	B_1
4	238374316	238374796	4_238374316	1.78115e-06	Gray_2
4	238581563	238581647	4_238581563	8.25906e-06	Gray_2
4	238966738	238966778	4_238966738	4.38519e-06	level_2
4	239031093	239031093	4_239031093	1.26932e-06	Level_1
4	239662440	239662440	4_239662440	6.82914e-07	R_2; RGB_2
4	241098899	241098899	4_241098899	1.099e-06	Level_1
4	245169957	245171010	4_245169957	1.44243e-07	R_1; RGB_1
4	245322150	245322614	4_245322614	3.1546e-07	RGB_2; R_2
4	246492531	246492531	4_246492531	6.16071e-06	B_1
5	1569528	1569528	5_1569528	2.41996e-06	R_1
5	2379946	2392770	5_2392770	1.2232e-06	RGB_2; Level_1
5	5186185	5187286	5_5186185	1.47105e-06	RGB_2
5	11872866	11872866	5_11872866	4.99477e-07	B_1
5	13534881	13535611	5_13534881	1.44599e-06	RGB_1
5	13985627	14028944	5_13985627	1.40964e-06	RGB_2; Level_1
5	14541387	14585466	5_14541387	2.69337e-06	R_1
5	14718415	14722938	5_14722938	7.68085e-06	R_1; RGB_1
5	17020703	17021909	5_17021816	1.36407e-06	B_1
5	20777564	20777564	5_20777564	6.57501e-06	Level_1
5	21202796	21202796	5_21202796	3.6242e-06	B_1
5	23083944	23083944	5_23083944	5.06336e-06	R_1
5	23659681	23659681	5_23659681	5.15379e-06	RGB_2
5	23949528	23977388	5_23950454	9.71402e-07	RGB_2
5	25109625	25109625	5_25109625	6.14571e-06	B_1
5	26508814	26528096	5_26508814	4.5621e-06	Level_1
5	26990145	26990361	5_26990145	4.56319e-06	B_1
5	28040662	28075686	5_28075686	7.46614e-07	B_1
5	28634827	28634827	5_28634827	1.82011e-07	Level_1
5	28709918	28709918	5_28709918	5.35735e-06	RGB_1
5	32955978	32955978	5_32955978	7.57684e-06	RGB_2
5	34117424	34117424	5_34117424	7.46942e-06	RGB_2
5	34239359	34239359	5_34239359	4.09096e-06	RGB_2
5	43149829	43154158	5_43154158	2.78127e-06	R_1
5	52598352	52598352	5_52598352	2.25533e-06	R_2; RGB_2
5	52966048	52967142	5_52966048	1.55557e-09	B_1
5	54894038	54894038	5_54894038	1.99422e-06	RGB_2
5	61694814	61694814	5_61694814	6.65983e-06	B_1
5	63084510	63084510	5_63084510	6.70492e-06	B_1
5	68147228	68147228	5_68147228	4.1488e-08	Level_1
5	70370198	70370225	5_70370198	6.89376e-06	B_1
5	74966203	75066534	5_74966203	4.22512e-08	B_1
5	78407275	78407275	5_78407275	1.34916e-07	Level_1
5	89855882	89855882	5_89855882	6.87028e-06	Gray_2
5	90916807	90917001	5_90917001	1.24907e-06	B_1
5	97514419	97514419	5_97514419	7.11351e-06	RGB_2
5	132448103	132448103	5_132448103	9.42523e-07	B_1
5	133162003	133176752	5_133176752	7.32722e-07	B_1
5	133312179	133312179	5_133312179	6.86595e-06	B_1
5	133485932	133501191	5_133485932	5.45158e-06	B_1
5	133676714	133677251	5_133677251	5.05201e-08	B_1
5	138866711	138866711	5_138866711	1.5345e-08	B_1
5	139101809	139101809	5_139101809	1.68624e-06	B_1
5	141591338	141591338	5_141591338	5.45103e-06	B_1
5	142005737	142005737	5_142005737	1.51322e-06	B_1
5	142245224	142245224	5_142245224	4.43106e-07	B_1
5	143181406	143181406	5_143181406	3.09022e-06	B_1
5	143917192	143917192	5_143917192	9.5461e-07	B_1
5	154452787	154452787	5_154452787	7.98044e-06	RGB_2
5	157092091	157092091	5_157092091	4.82656e-06	RGB_2
5	159469829	159469829	5_159469829	1.61584e-07	Level_1
5	167963522	167963522	5_167963522	3.26711e-06	B_1
5	168240008	168240008	5_168240008	3.29896e-06	B_1
5	170396287	170401148	5_170401148	2.30212e-06	RGB_2; R_2
5	171019504	171019504	5_171019504	8.37173e-06	RGB_2
5	174416539	174417214	5_174416539	1.48507e-07	Level_1
5	176726709	176729610	5_176726709	9.26354e-08	R_2; RGB_2
5	176938379	176938498	5_176938379	9.26354e-08	R_2; RGB_2
5	177027443	177073998	5_177027443	2.30212e-06	R_2; RGB_2
5	177921398	177921398	5_177921398	2.81322e-06	R_2; RGB_2
5	181198736	181199950	5_181198736	5.82703e-07	B_1
5	181878837	181878837	5_181878837	8.19914e-08	B_1
5	182639150	182639597	5_182639150	1.32577e-07	B_1
5	183190150	183190246	5_183190150	2.39851e-07	B_1
5	188789003	188789003	5_188789003	1.74044e-09	Level_1
5	188871945	188871945	5_188871945	5.22162e-06	level_2
5	191316858	191316858	5_191316858	8.51196e-07	R_2; RGB_2
5	191466121	191466122	5_191466121	4.452e-06	B_2
5	191903371	191903371	5_191903371	2.50697e-06	Level_1
5	191975859	191976884	5_191975859	8.1612e-07	RGB_2
5	192760829	192760829	5_192760829	6.14196e-06	R_1
5	193095380	193095380	5_193095380	2.07056e-06	RGB_1
5	193414187	193414187	5_193414187	1.24732e-07	R_1; RGB_1
5	193468102	193468102	5_193468102	1.7636e-07	Level_1
5	193559623	193559623	5_193559623	7.42711e-06	RGB_2
5	193616133	193618961	5_193616133	7.43474e-06	RGB_2
5	195393829	195393829	5_195393829	3.26513e-08	R_2; RGB_2
5	196315719	196315931	5_196315719	7.2188e-06	RGB_2
5	196855896	196855896	5_196855896	1.03589e-06	RGB_2
5	197000321	197000334	5_197000321	5.37251e-07	R_2; RGB_2
5	203115258	203115258	5_203115258	5.54949e-06	R_1
5	204630911	204630911	5_204630911	4.49246e-08	Level_1
5	207371561	207371561	5_207371561	7.47182e-06	R_1
5	209632160	209632215	5_209632160	7.92247e-07	B_1
5	211983935	211983935	5_211983935	8.56917e-06	RGB_2
5	214940422	214940437	5_214940422	8.57481e-08	Level_1
5	216952921	216952939	5_216952921	1.09199e-06	Level_1
5	218087683	218087683	5_218087683	4.44778e-06	RGB_1
5	221155208	221155208	5_221155208	6.14492e-07	RGB_1
6	7467252	7467252	6_7467252	7.85215e-06	B_1
6	8275973	8275973	6_8275973	8.05868e-06	Level_1
6	9599780	9599780	6_9599780	3.40703e-06	B_1
6	9677480	9677480	6_9677480	8.83189e-08	Level_1
6	9911825	9911825	6_9911825	1.54676e-06	B_1
6	10886209	10886209	6_10886209	2.92636e-06	Level_1
6	10942006	10942006	6_10942006	2.21031e-07	B_1
6	11069131	11086015	6_11086015	8.56666e-08	Level_1; B_1
6	15182655	15182655	6_15182655	2.40482e-08	Level_1
6	15852110	15852110	6_15852110	1.63326e-06	Level_1
6	15903785	15907791	6_15903862	4.20462e-06	B_1
6	16040302	16040302	6_16040302	8.24336e-06	B_1
6	16653629	16715172	6_16715157	6.33761e-07	Level_1
6	17405738	17406303	6_17405738	3.92479e-06	Level_1
6	17538516	17825897	6_17825875	1.84572e-08	Level_1; R_1
6	17935533	17935533	6_17935533	4.6102e-06	Level_1
6	20525085	20525086	6_20525085	7.37507e-06	R_2
6	20617519	20617519	6_20617519	6.0158e-06	Level_1
6	23458978	23458978	6_23458978	8.55747e-06	Level_1
6	23652688	23717374	6_23717374	3.2962e-07	R_1; RGB_1; Level_1
6	23974365	23978358	6_23974365	5.67052e-06	Level_1
6	25974253	25974535	6_25974253	1.66968e-08	Level_1
6	26657750	26657830	6_26657750	1.34026e-12	Level_1
6	31222505	31222505	6_31222505	1.69268e-06	Level_1
6	34679698	34679711	6_34679698	9.62828e-07	B_1
6	36592499	36592499	6_36592499	3.00555e-06	RGB_2
6	38140891	38163753	6_38140891	3.38357e-07	Level_1
6	43759220	43759220	6_43759220	6.96704e-07	R_2; RGB_2
6	44692458	44692462	6_44692458	2.08288e-06	RGB_2
6	63845562	63845562	6_63845562	4.63686e-08	B_1
6	64468161	64468161	6_64468161	6.67828e-06	R_1
6	72017232	72017232	6_72017232	1.72658e-07	Level_1
6	72744535	72744535	6_72744535	5.8018e-06	Level_1
6	75491456	75491456	6_75491456	2.0313e-06	RGB_1
6	75560378	75560378	6_75560378	3.39391e-06	RGB_1
6	77115908	77115908	6_77115908	4.40741e-06	B_1
6	77576586	77576646	6_77576586	1.35111e-06	B_1
6	82303779	82303779	6_82303779	1.19901e-06	Level_1
6	84412557	84412843	6_84412557	8.37061e-10	Level_1
6	85059747	85061523	6_85061523	1.32232e-17	B_1
6	86301156	86301288	6_86301156	3.72827e-06	Level_1
6	87939276	87939276	6_87939276	2.10473e-06	R_1; RGB_1
6	88391019	88437636	6_88419914	3.30412e-06	R_1; RGB_1
6	88584133	88584133	6_88584133	3.03778e-06	level_2
6	89550214	89550214	6_89550214	5.39218e-06	RGB_1
6	89664349	89675763	6_89664349	3.88806e-11	Level_1
6	90070345	90105436	6_90105436	2.3796e-06	RGB_1
6	90172162	90172162	6_90172162	6.15257e-06	R_1
6	90756935	90756935	6_90756935	7.42089e-06	RGB_1
6	90809118	90809118	6_90809118	5.95193e-06	Level_1
6	90873102	90877331	6_90877331	1.45722e-06	B_1; R_1
6	98073195	98073195	6_98073195	4.47824e-06	RGB_2
6	99394015	99394015	6_99394015	1.9222e-07	RGB_2
6	99862628	99862628	6_99862628	2.58567e-06	RGB_2
6	104674929	104686610	6_104686610	2.04345e-06	B_2
6	104798305	104799602	6_104799426	3.12056e-06	B_2
6	105493470	105495918	6_105495918	1.33287e-07	B_2
6	109240022	109240022	6_109240022	4.55025e-06	RGB_2
6	114889204	114889204	6_114889204	6.73619e-06	Level_1
6	115888912	115888912	6_115888912	1.0797e-06	B_1
6	118906253	118906563	6_118906253	1.17233e-06	RGB_1
6	120437924	120437924	6_120437924	5.22026e-06	R_1
6	122043706	122043717	6_122043706	3.66431e-06	RGB_1
6	122992087	122992087	6_122992087	2.83078e-06	B_1
6	123785816	123785816	6_123785816	2.31114e-06	RGB_2
6	124803960	124812767	6_124811964	9.14181e-07	RGB_2
6	127266883	127266911	6_127266883	1.60232e-06	RGB_2
6	127457934	127485859	6_127457934	3.21849e-06	RGB_2
6	127666464	127666469	6_127666469	7.56621e-07	RGB_2
6	128077831	128109310	6_128084925	3.56941e-06	RGB_2; R_2
6	128185336	128191197	6_128189464	2.06642e-08	R_2; RGB_2
6	131804121	131822685	6_131804787	4.93589e-06	RGB_2
6	131882259	131882259	6_131882259	6.52583e-06	RGB_2
6	132936862	132939196	6_132936862	6.52583e-06	RGB_2
6	133018226	133018226	6_133018226	1.50108e-07	R_2; RGB_2
6	133144633	133144633	6_133144633	2.01832e-06	R_1
6	133203366	133316423	6_133203366	4.32093e-07	R_1; RGB_2
6	133459946	133460744	6_133459946	2.74919e-06	R_1; RGB_1
6	134363143	134365847	6_134363143	1.93976e-06	Level_1
6	134462473	134462473	6_134462473	5.85577e-06	R_1
6	135243252	135243253	6_135243252	2.2152e-06	R_1
6	138099381	138099381	6_138099381	6.11003e-06	R_1
6	142518183	142518183	6_142518183	5.29761e-06	Gray_2
6	144095754	144095754	6_144095754	1.68276e-06	Gray_2
6	144230337	144230499	6_144230337	3.49747e-06	Gray_2
6	145800196	145800196	6_145800196	7.08733e-06	RGB_2
6	146405841	146405841	6_146405841	5.38357e-07	B_1
6	150182771	150183050	6_150182771	2.50392e-06	Level_1
6	150537590	150537590	6_150537590	3.75886e-06	RGB_2
6	151361975	151361975	6_151361975	5.24131e-06	Gray_2
6	151815667	151815709	6_151815667	4.35707e-06	RGB_2
6	152652565	152652565	6_152652565	1.74921e-06	Gray_2
6	156338779	156338779	6_156338779	5.62592e-06	Level_1
6	157209782	157209782	6_157209782	1.14029e-06	Level_1
6	160298996	160298996	6_160298996	5.41883e-06	B_1
6	160516441	160516672	6_160516441	4.34738e-07	Level_1
6	160865816	160865836	6_160865816	1.38151e-06	Level_1
6	162286023	162287608	6_162287608	1.56854e-07	B_1; Level_1
6	165701989	165702896	6_165701989	6.50216e-09	B_1
6	166456660	166456823	6_166456660	3.75643e-07	Level_1
6	168951026	168951236	6_168951026	3.69421e-06	B_1
6	171153605	171153718	6_171153605	5.5644e-06	Level_1
6	171830341	171831201	6_171830341	2.62523e-06	R_1; Level_1
6	172065082	172099231	6_172065082	7.44318e-06	RGB_1; R_1
7	391844	391849	7_391844	6.44627e-06	Level_1
7	657213	657213	7_657213	4.51607e-06	RGB_2
7	832503	838759	7_838759	1.61452e-06	RGB_2
7	1159693	1159693	7_1159693	7.23505e-06	RGB_2
7	4082494	4082494	7_4082494	7.84382e-07	RGB_2
7	5054763	5056109	7_5054763	8.06468e-06	level_2
7	6694798	6694798	7_6694798	1.80485e-06	B_2
7	7997378	8032424	7_8032210	1.69788e-07	G_2; Gray_2
7	11818947	11818947	7_11818947	5.88447e-08	Level_1
7	16914313	16914313	7_16914313	1.66756e-07	B_1
7	17524648	17524648	7_17524648	6.75864e-06	B_1
7	18770814	18770833	7_18770814	2.08315e-06	Level_1
7	19659018	19746574	7_19681069	6.33294e-06	RGB_2
7	19965244	19965252	7_19965244	5.0549e-06	Level_1
7	20390830	20390830	7_20390830	8.86754e-07	B_1
7	21225101	21247651	7_21247651	6.14504e-08	R_2; RGB_2; Gray_2
7	21303481	21345598	7_21345598	1.84271e-08	Level_1; R_2; RGB_2
7	21532144	21532144	7_21532144	1.65055e-06	RGB_2
7	22565807	22565819	7_22565807	3.98314e-06	B_1
7	22639260	22695346	7_22639260	2.19605e-07	B_1; RGB_2; R_2
7	28607320	28607362	7_28607320	5.9243e-06	Level_1
7	28794443	28794443	7_28794443	6.35646e-06	Gray_2
7	30112612	30112612	7_30112612	4.10131e-06	RGB_2
7	31266723	31266723	7_31266723	7.98612e-06	RGB_2
7	35746659	35746659	7_35746659	4.24069e-06	B_1
7	38554575	38594806	7_38554575	4.89053e-06	RGB_2
7	38715278	38715278	7_38715278	1.77762e-06	RGB_2
7	39066910	39066910	7_39066910	6.64476e-06	RGB_2
7	42061048	42061299	7_42061278	4.57414e-06	RGB_2
7	43107671	43107674	7_43107671	7.28356e-06	Level_1
7	48455532	48455532	7_48455532	1.492e-07	RGB_2
7	53372165	53372165	7_53372165	5.17353e-06	Level_1
7	58479817	58479817	7_58479817	1.66335e-06	R_1
7	59699148	59699148	7_59699148	6.93947e-06	RGB_1
7	63773199	63773199	7_63773199	6.93947e-06	RGB_1
7	63984234	63984234	7_63984234	6.58977e-06	Level_1
7	72720707	72720707	7_72720707	3.31921e-07	B_1
7	74906794	74908084	7_74906794	4.82089e-06	B_1
7	77336146	77336146	7_77336146	7.05565e-06	Level_1
7	87249328	87251958	7_87249328	3.31137e-12	Level_1
7	95181935	95181935	7_95181935	3.36594e-06	Level_1
7	96657678	96684576	7_96657678	2.4235e-06	RGB_2
7	100913688	100913688	7_100913688	2.26758e-06	RGB_2
7	106250776	106250776	7_106250776	2.89639e-06	Level_1
7	107118394	107118441	7_107118441	1.59776e-06	R_1; RGB_1
7	107679643	107679643	7_107679643	6.36559e-06	Gray_2
7	107958781	107958781	7_107958781	3.54563e-06	RGB_2
7	109548035	109548035	7_109548035	5.37251e-07	R_2; RGB_2
7	111629309	111648752	7_111629309	2.95801e-07	R_1; RGB_1; B_1
7	112432077	112432159	7_112432077	2.06213e-06	Level_1
7	118964471	118964516	7_118964471	7.72082e-06	Level_1
7	121175334	121215900	7_121175334	5.57263e-07	B_1; Level_1
7	122006543	122006543	7_122006543	8.09639e-06	Level_1
7	125921591	125921657	7_125921591	1.73659e-06	R_2; RGB_2
7	125979173	125979791	7_125979173	8.80345e-08	R_2; RGB_2
7	126227109	126258970	7_126241433	1.73659e-06	B_1; R_2; RGB_2
7	126358533	126359409	7_126358533	1.73659e-06	R_2; RGB_2
7	126728423	126732767	7_126728423	4.33634e-06	RGB_2
7	129201817	129201817	7_129201817	1.03511e-06	B_1
7	130003407	130006348	7_130006348	8.0801e-07	RGB_2; R_2
7	130137828	130137828	7_130137828	5.8286e-06	RGB_2
7	130296331	130345145	7_130296421	8.22731e-07	RGB_2
7	130413318	130414387	7_130413318	8.0801e-07	R_2; RGB_2
7	130566773	130566773	7_130566773	2.67625e-06	RGB_2
7	131044723	131044723	7_131044723	6.61692e-06	RGB_2
7	131176642	131208743	7_131176642	4.64095e-06	RGB_2; B_1
7	132862732	132862989	7_132862732	5.65852e-06	RGB_2
7	133299940	133299940	7_133299940	2.47683e-08	R_2; RGB_2
7	135546388	135546388	7_135546388	5.85549e-06	RGB_2
7	139109071	139109077	7_139109071	2.21001e-07	Level_1
7	141398897	141398897	7_141398897	1.24358e-06	RGB_2
7	143889790	143889790	7_143889790	7.0164e-06	RGB_1
7	150594138	150594138	7_150594138	3.21254e-06	RGB_2
7	152287556	152287556	7_152287556	3.78619e-09	R_2; RGB_2
7	157436292	157436292	7_157436292	6.38413e-06	RGB_2
7	161610312	161610849	7_161610312	3.15846e-06	RGB_2
7	161951765	161951771	7_161951765	4.65161e-06	RGB_2
7	162296951	162296951	7_162296951	1.17662e-06	R_2; RGB_2
7	162355297	162355297	7_162355297	8.41606e-06	Gray_2
7	163966455	163966614	7_163966455	7.81228e-06	R_1
7	166410737	166411099	7_166410737	5.25773e-06	RGB_2
7	166543816	166543816	7_166543816	3.55313e-06	RGB_2
7	166910792	166910792	7_166910792	4.00673e-06	RGB_2
7	167785769	167785835	7_167785769	1.96893e-06	R_2; RGB_2
7	168427218	168427218	7_168427218	6.06039e-07	G_2; Gray_2
7	169235301	169235301	7_169235301	1.95186e-06	Level_1
7	169893382	169893382	7_169893382	1.13298e-08	R_2; RGB_2
7	169990182	170021265	7_169990182	1.27269e-11	R_2; RGB_2
7	170522902	170522902	7_170522902	7.49179e-06	RGB_2
7	171634193	171634193	7_171634193	5.02431e-06	R_2
7	173761332	173761332	7_173761332	4.19257e-06	Level_1
7	181589349	181605394	7_181589349	9.29833e-08	B_1
7	181801293	181801293	7_181801293	8.49057e-06	R_1
8	2303467	2303467	8_2303467	2.70814e-06	RGB_1
8	3650279	3650393	8_3650279	6.02357e-06	B_1
8	3889101	3889101	8_3889101	1.52713e-06	B_1
8	7039911	7040102	8_7039938	2.01022e-06	R_1; RGB_1
8	8737329	8737953	8_8737329	2.75443e-07	B_1
8	9191843	9191843	8_9191843	8.50384e-06	B_1
8	12968215	12968215	8_12968215	6.10668e-07	R_2; RGB_2
8	13143367	13143367	8_13143367	4.59658e-06	RGB_2
8	13640080	13640080	8_13640080	1.72397e-06	RGB_2
8	20662039	20662039	8_20662039	6.62726e-06	RGB_2
8	21006750	21006750	8_21006750	1.36053e-07	R_1; RGB_1
8	21146006	21147851	8_21146006	6.91422e-08	R_2; RGB_2
8	25569891	25569891	8_25569891	1.86496e-06	R_2; RGB_2
8	33718057	33756502	8_33718316	1.7772e-06	B_1; Level_1
8	34051782	34051782	8_34051782	6.71514e-06	B_1
8	35027540	35027540	8_35027540	3.01958e-06	B_1
8	35220283	35220283	8_35220283	6.53637e-06	B_1
8	37184688	37184688	8_37184688	4.83377e-06	RGB_2
8	38974680	38974680	8_38974680	4.55293e-07	Level_1
8	44479863	44479863	8_44479863	3.10657e-06	R_1
8	44569133	44569133	8_44569133	2.63499e-06	Level_1
8	44637744	44637744	8_44637744	1.4233e-06	R_1
8	44890338	44938065	8_44893665	1.71737e-06	R_1; Level_1
8	45056160	45056160	8_45056160	3.10657e-06	R_1
8	46040502	46040502	8_46040502	6.39007e-06	R_1
8	46338899	46339198	8_46338899	2.62627e-06	Level_1
8	46399813	46399813	8_46399813	5.13861e-06	R_1
8	48578424	48578424	8_48578424	3.02841e-08	B_1
8	59505620	59505620	8_59505620	3.18932e-06	B_1
8	60176920	60176920	8_60176920	3.98178e-06	B_1
8	63820579	63851837	8_63820579	4.14795e-08	B_1; RGB_1
8	69524174	69524223	8_69524174	2.16898e-06	Level_1
8	69827751	69827818	8_69827751	1.95783e-10	Level_1
8	73993789	73993789	8_73993789	6.11388e-06	B_1
8	74413163	74413163	8_74413163	1.46178e-06	B_1
8	75647335	75647335	8_75647335	6.92154e-06	Level_1
8	75746269	75746269	8_75746269	3.56322e-06	Level_1
8	77452965	77452965	8_77452965	1.80461e-06	Level_1
8	83940807	83943103	8_83942732	4.64855e-06	R_1
8	84014365	84015130	8_84014365	4.92339e-06	R_1; RGB_1
8	85404424	85404424	8_85404424	7.30254e-06	Level_1
8	94924286	94924286	8_94924286	8.46339e-06	B_1
8	95023400	95025612	8_95023400	5.59924e-06	B_1
8	99124750	99124750	8_99124750	1.531e-06	Gray_2
8	99609701	99614051	8_99609701	7.76064e-06	B_1
8	103142075	103142075	8_103142075	3.14187e-06	Gray_2
8	104115290	104115603	8_104115290	6.67361e-06	RGB_2
8	104783238	104783625	8_104783238	4.77786e-06	RGB_2
8	104881336	104881339	8_104881336	4.37464e-06	Level_1
8	106793975	106794390	8_106793975	3.88323e-08	R_2; RGB_2
8	108417003	108417003	8_108417003	7.74959e-06	RGB_2
8	108698578	108699872	8_108698578	6.40028e-06	RGB_2
8	111417062	111417062	8_111417062	3.41831e-06	RGB_2
8	112757842	112757842	8_112757842	5.5119e-06	RGB_2
8	113530403	113530403	8_113530403	7.66927e-06	RGB_1
8	114534866	114535799	8_114535799	4.41434e-06	Gray_2
8	146287113	146287172	8_146287113	4.57812e-06	Level_1
8	150852030	150985594	8_150980098	6.57855e-07	RGB_2; R_2
8	151093861	151095724	8_151093861	6.59983e-06	RGB_2
8	151171635	151202766	8_151171635	3.52423e-06	RGB_2
8	151281184	151281184	8_151281184	4.01942e-06	R_1
8	155296477	155298672	8_155298672	8.10074e-07	R_1
8	156316612	156316642	8_156316612	2.63362e-06	level_2
8	157365181	157365181	8_157365181	4.35464e-06	R_1
8	158165332	158165334	8_158165332	3.15999e-06	RGB_1
8	162654325	162654368	8_162654325	7.6043e-07	Level_1
8	167248091	167248091	8_167248091	3.50005e-07	R_2; RGB_2
8	167767557	167767631	8_167767557	3.31939e-06	R_1
8	167846839	167849862	8_167849862	2.46376e-06	R_1
8	168066994	168067010	8_168066994	3.47787e-06	RGB_1
8	168119962	168119990	8_168119962	4.36612e-06	R_1; RGB_1
8	173463077	173494429	8_173494185	1.5676e-06	RGB_2
8	176473375	176473375	8_176473375	6.53838e-06	RGB_2
9	1635023	1635023	9_1635023	4.97444e-06	Level_1
9	7634248	7634248	9_7634248	8.02726e-06	Level_1
9	8158152	8158152	9_8158152	1.59773e-06	R_1
9	12146491	12146491	9_12146491	4.99367e-06	Level_1
9	20232174	20232174	9_20232174	4.20838e-06	B_1
9	20620820	20620820	9_20620820	1.50183e-06	B_1
9	21513135	21513834	9_21513135	2.13094e-06	B_1
9	21694491	21694737	9_21694491	7.50567e-07	B_1
9	22155754	22155754	9_22155754	6.71353e-06	Level_1
9	26902448	26903634	9_26903634	3.07989e-07	RGB_2; R_2
9	30252190	30252839	9_30252839	5.47258e-07	RGB_2
9	38920317	38920317	9_38920317	3.47286e-09	Level_1
9	39731688	39731688	9_39731688	3.46318e-06	Level_1
9	39798046	39798391	9_39798046	1.45026e-06	Level_1
9	40566230	40566230	9_40566230	7.77862e-06	Gray_2
9	42635470	42635522	9_42635470	1.26106e-06	B_1
9	42701142	42701142	9_42701142	2.44209e-07	Level_1
9	50777357	50777357	9_50777357	1.99787e-07	Level_1
9	53021385	53021385	9_53021385	5.58958e-07	Level_1
9	65525639	65525639	9_65525639	5.36693e-06	R_2; RGB_2
9	65877971	65914380	9_65877971	7.75521e-06	R_2
9	67093376	67093376	9_67093376	8.399e-06	B_1
9	74285897	74285897	9_74285897	2.03863e-06	R_2; RGB_2
9	77266451	77266451	9_77266451	8.54924e-06	Gray_2
9	85114132	85114132	9_85114132	5.26187e-06	B_1
9	92199185	92199598	9_92199185	1.06072e-06	Level_1
9	92351919	92351919	9_92351919	3.59515e-06	RGB_1
9	96275783	96275783	9_96275783	2.3467e-06	B_1
9	102146395	102146395	9_102146395	1.89064e-06	Level_1
9	104301070	104301070	9_104301070	6.14505e-06	Level_1
9	105137880	105137880	9_105137880	2.43381e-06	Gray_2; RGB_2
9	106571151	106574391	9_106571953	2.5407e-06	Gray_2; level_2
9	108224581	108224581	9_108224581	7.86856e-06	Level_1
9	111175293	111186241	9_111175356	1.17261e-06	Gray_2
9	124297006	124297006	9_124297006	1.94736e-06	B_1
9	129465562	129488628	9_129465562	4.21624e-07	Level_1
9	130202475	130202475	9_130202475	4.22808e-06	RGB_2
9	134499947	134502123	9_134500584	5.53256e-06	Gray_2
9	134726081	134726081	9_134726081	7.27141e-06	Gray_2
9	134879404	134879404	9_134879404	6.23352e-06	Gray_2
9	135096611	135096611	9_135096611	7.31113e-06	RGB_2
9	135485775	135485775	9_135485775	3.67865e-06	B_1
9	136237480	136237480	9_136237480	2.11405e-08	R_2; RGB_2
9	139251767	139251767	9_139251767	8.18671e-06	RGB_2
9	140831802	140831809	9_140831802	4.90291e-08	Level_1
9	140932166	140963377	9_140961143	1.34364e-06	B_1
9	141014062	141014062	9_141014062	1.97906e-06	B_1
9	142328903	142328903	9_142328903	1.68148e-07	level_2
9	142996290	142996290	9_142996290	6.72727e-07	Level_1
9	150200086	150204785	9_150200086	9.06387e-08	B_1
9	150487581	150518301	9_150518301	3.8796e-06	B_1
9	150648341	150648341	9_150648341	6.05239e-07	Level_1
9	151986292	151986349	9_151986292	6.39921e-08	B_1
9	152893867	152893867	9_152893867	6.17551e-06	G_2
9	154451482	154457319	9_154451482	2.98258e-09	B_1
9	154622537	154664921	9_154622537	1.52163e-11	B_1
9	156873597	156874960	9_156874532	3.37541e-06	Gray_2
10	1492230	1492669	10_1492669	1.88104e-06	RGB_1; Level_1
10	1572535	1573232	10_1572535	5.50936e-07	Level_1
10	2367547	2367547	10_2367547	1.15735e-07	Level_1
10	6069171	6069171	10_6069171	2.53034e-06	B_1
10	6925558	6925558	10_6925558	1.93737e-06	Level_1
10	13044534	13044534	10_13044534	7.1138e-08	R_2; RGB_2
10	14802918	14802918	10_14802918	6.85859e-10	Level_1
10	16396173	16397005	10_16397002	4.78364e-06	RGB_2
10	35948037	35948037	10_35948037	1.85796e-06	G_2; Gray_2
10	62014681	62024111	10_62014681	3.92433e-06	level_2
10	62094638	62094848	10_62094638	8.13362e-06	level_2
10	62536889	62536889	10_62536889	7.01658e-06	Gray_2
10	62775597	62775597	10_62775597	5.90073e-06	level_2
10	65084970	65084974	10_65084970	2.38872e-06	RGB_2
10	71771329	71771391	10_71771329	6.11651e-06	Gray_2
10	73489700	73489700	10_73489700	7.79104e-06	Gray_2
10	73548100	73548100	10_73548100	6.9601e-07	R_1
10	76895547	76895547	10_76895547	7.64321e-06	RGB_2
10	77308031	77308031	10_77308031	1.27914e-06	R_1
10	79766280	79766280	10_79766280	3.28251e-06	Level_1
10	83445956	83445956	10_83445956	1.22876e-06	B_1
10	86640603	86701724	10_86701724	1.61502e-06	RGB_2; R_2
10	93604158	93604471	10_93604158	2.98336e-06	R_1
10	104050398	104050398	10_104050398	1.75777e-06	R_1
10	107325511	107325511	10_107325511	5.23401e-06	R_1
10	109100597	109101346	10_109101162	3.56159e-07	RGB_1; R_1
10	109834189	109834671	10_109834203	9.66294e-08	Gray_2; G_2
10	109904021	109904045	10_109904021	4.15576e-06	G_2; Gray_2
10	110196783	110196783	10_110196783	3.36456e-06	RGB_1
10	110654595	110654679	10_110654595	4.06166e-06	B_2
10	110746593	110751403	10_110746832	1.68859e-06	Gray_2; G_2
10	112588689	112589916	10_112589916	5.09299e-06	G_2; Gray_2
10	112668327	112668658	10_112668631	2.67085e-06	G_2; Gray_2
10	112738588	112783272	10_112738588	3.84912e-06	Gray_2; RGB_2
10	112918339	112918420	10_112918420	1.14105e-06	Gray_2
10	113217725	113255466	10_113218142	9.40995e-07	B_1
10	115852078	115852078	10_115852078	9.169e-07	B_1
10	118613430	118613430	10_118613430	3.31915e-06	level_2
10	122981320	122981320	10_122981320	3.89607e-07	Level_1
10	123944804	123952115	10_123944804	4.91802e-06	RGB_2
10	128582057	128582057	10_128582057	6.46009e-06	Level_1
10	130121314	130121354	10_130121314	3.56729e-07	Level_1
10	130920472	130920472	10_130920472	1.63686e-06	Level_1
10	133226970	133226970	10_133226970	2.57315e-07	Level_1
10	133326550	133326550	10_133326550	6.63887e-06	R_1
10	133771906	133771906	10_133771906	8.20205e-07	R_2; RGB_2
10	134652624	134652749	10_134652663	2.68495e-07	R_1; RGB_1; Level_1
10	139348267	139348267	10_139348267	3.73135e-06	B_1
10	139859410	139859410	10_139859410	6.77433e-06	B_1
10	140149915	140149915	10_140149915	1.80661e-07	Level_1
10	145881772	145881772	10_145881772	8.46802e-06	Level_1
10	147767985	147767986	10_147767985	3.44045e-06	B_1
10	147844122	147844249	10_147844122	2.59412e-06	Level_1
10	148007255	148007255	10_148007255	3.01533e-06	RGB_2
10	148388143	148403367	10_148403367	3.91929e-07	R_2; RGB_2; B_1
10	149492922	149492922	10_149492922	2.60891e-06	Level_1

## Sheet: Table S5
Table S5 The list of significant SNPs identified by at least two traits and two environments
chr	start	end	SNP	p	traits	MAF	R2
1	40605594	40606418	1_40605594	2.69053e-08	Level_1; RGB_2	0.340164	0.0560814
2	190978082	191001258	2_191001258	3.2597e-06	Level_1; RGB_2	0.0737705	0.147046
2	231460679	231522932	2_231499616	2.14974e-08	RGB_2; B_1	0.106557	0.0767936
4	1476601	1520442	4_1476601	1.06509e-06	RGB_2; B_1	0.0614754	0.142757
5	2379946	2392770	5_2392770	1.2232e-06	RGB_2; Level_1	0.163934	0.0315693
5	13985627	14028944	5_13985627	1.40964e-06	RGB_2; Level_1	0.106557	0.128132
6	133203366	133316423	6_133203366	4.32093e-07	R_1; RGB_2	0.413934	0.193747
7	21303481	21345598	7_21345598	1.84271e-08	Level_1; R_2; RGB_2	0.0614754	0.152721
7	22620289	22680871	7_22680739	3.26583e-07	R_2; RGB_2; B_1	0.0532787	0.17353
7	22639260	22695346	7_22639260	2.19605e-07	B_1; RGB_2; R_2	0.057377	0.157441
7	126227109	126258970	7_126241433	1.73659e-06	B_1; R_2; RGB_2	0.0819672	0.231711
7	131176642	131208743	7_131176642	4.64095e-06	RGB_2; B_1	0.0983607	0.00628113
10	148388143	148403367	10_148403353	1.20235e-06	R_2; RGB_2; B_1	0.0942623	0.116143

## Sheet: Table S6
Table S6 The information of candidate genes
gene ID	chr	start	end	functional annotations
Zm00001d005846	2	190700415	190703601	F-box domain containing protein
Zm00001d005851	2	190884602	190889693	protease 2
Zm00001d005856	2	190962154	190972152	nucleoporin p58/p45
Zm00001d005858	2	190973608	190979528	Transmembrane protein 50A
Zm00001d005865	2	191165955	191167271	GLABROUS1 enhancer-binding protein-like
Zm00001d005866	2	191179662	191185177	Protein disulfide-isomerase like 2-2
Zm00001d005867	2	191187571	191188776	protein HVA22
Zm00001d007421	2	231301639	231307231	respiratory burst oxidase homolog protein B
Zm00001d007422	2	231381200	231392647	aminopeptidase P1
Zm00001d007426	2	231451417	231457668	respiratory burst oxidase homolog protein B
Zm00001d007430	2	231533490	231537684	respiratory burst oxidase homolog protein B
Zm00001d007433	2	231618336	231620011	UPF0481 protein At3g47200
Zm00001d007434	2	231628490	231635655	virulent strain associated lipoprotein
Zm00001d007436	2	231673422	231677391	repressor protein
Zm00001d012932	5	2183943	2186302	hemK methyltransferase family member 2
Zm00001d012933	5	2194975	2197929	mitotic-spindle organizing protein 1A-like
Zm00001d012934	5	2198176	2201920	calmodulin binding protein
Zm00001d012935	5	2204320	2225211	permease I
Zm00001d012936	5	2225609	2227382	structural constituent of ribosome
Zm00001d012937	5	2228453	2229426	Thioesterase superfamily protein
Zm00001d012941	5	2276614	2278673	transcription initiation factor TFIID subunit 7
Zm00001d012952	5	2326249	2328532	protein VAC14 homolog
Zm00001d012953	5	2330281	2333027	protein NRT1/ PTR FAMILY 5.6
Zm00001d012955	5	2345664	2348616	Fes1A
Zm00001d012957	5	2355513	2357943	alpha-expansin 6
Zm00001d012958	5	2364388	2370531	putative protein kinase superfamily protein
Zm00001d012962	5	2395497	2399273	protein phosphatase 2C 35
Zm00001d012963	5	2416250	2425046	dof zinc finger protein DOF2.4-like
Zm00001d012964	5	2431015	2437696	CRAL/TRIO domain containing protein
Zm00001d012966	5	2443185	2445279	actin-depolymerizing factor 3
Zm00001d012967	5	2446801	2447181	zinc finger DNA-binding protein
Zm00001d012968	5	2459657	2460184	zinc finger protein ZAT5
Zm00001d012969	5	2467426	2481571	NEDD8-activating enzyme E1 regulatory subunit AXR1
Zm00001d012970	5	2554674	2558207	Phosphatidylinositol N-acetyglucosaminlytransferase subunit P-related
Zm00001d013536	5	13856319	13859702	HPP
Zm00001d013538	5	13914174	13921105	ATP-dependent DNA helicase PIF1
Zm00001d013540	5	13929594	13945018	E3 ubiquitin-protein ligase UPL7
Zm00001d013543	5	13962051	13966899	Glycine-rich RNA-binding protein RZ1C
Zm00001d013544	5	13969116	13975546	Serine/threonine protein phosphatase 2A 57 kDa regulatory subunit B' beta isoform
Zm00001d013546	5	14011277	14014199	Ubiquitin-conjugating enzyme 15
Zm00001d013547	5	14028554	14034708	BEL1-like homeodomain protein 7
Zm00001d013549	5	14083976	14086049	RING/U-box superfamily protein
Zm00001d013550	5	14087770	14088135	protein pygopus
Zm00001d013551	5	14090858	14091355	cold shock protein-1
Zm00001d019200	7	21528531	21530144	small nucleolar ribonucleoprotein complex subunit
Zm00001d019221	7	22479858	22482105	nitrile-specifier protein 5
Zm00001d019223	7	22572622	22573621	protein LURP-one-related 10
Zm00001d019225	7	22609239	22613134	Amino acid transporter ANT1
Zm00001d019226	7	22695880	22699262	Cadmium/zinc-transporting ATPase HMA2
Zm00001d019228	7	22845582	22847553	ZIP zinc/iron transport family protein
Zm00001d020641	7	126100175	126103295	RING-H2 finger protein ATL2B
Zm00001d020642	7	126107073	126110894	Serine carboxypeptidase-like 49
Zm00001d020647	7	126451904	126458100	Phospholipid:diacylglycerol acyltransferase 1
Zm00001d020752	7	131210348	131213927	Serine carboxypeptidase-like 40
Zm00001d020757	7	131304876	131305619	plant-specific domain TIGR01570 family protein
Zm00001d020762	7	131549688	131551010	Chaperone DnaJ-domain superfamily protein
Zm00001d020764	7	131557949	131561931	carbonic anhydrase
Zm00001d020769	7	131678626	131700543	ubiquitin carboxyl-terminal hydrolase 18
Zm00001d020770	7	131820907	131823805	MADS box interactor-like
Zm00001d020771	7	131824428	131829394	glucose-6-phosphate isomerase
Zm00001d020773	7	131952446	131953919	FIP1
Zm00001d020774	7	132034507	132035328	ZF-HD protein dimerisation region containing protein
Zm00001d020775	7	132100220	132104288	Pentatricopeptide repeat-containing protein
Zm00001d020776	7	132117347	132122646	Serine/threonine-protein kinase PEPKR2
Zm00001d026575	10	148249658	148253209	reticulon
Zm00001d026576	10	148260149	148261444	leucine-rich repeat (LRR) family protein
Zm00001d026577	10	148261491	148265297	cysteine protease 1
Zm00001d026578	10	148267758	148269932	60S acidic ribosomal protein P2A-like
Zm00001d026580	10	148343086	148346303	Exostosin family protein
Zm00001d026582	10	148376426	148383157	Plant UBX domain-containing protein 7
Zm00001d026585	10	148388156	148395355	Trypsin family protein
Zm00001d026587	10	148406795	148411190	zinc finger C-x8-C-x5-C-x3-H type family protein
Zm00001d028601	1	40428759	40431019	Haloacid dehalogenase-like hydrolase (HAD) superfamily protein
Zm00001d028604	1	40561826	40563132	serine/threonine-protein phosphatase PP1 isozyme 1
Zm00001d028606	1	40594616	40599175	Oxysterol-binding protein-related protein 3B
Zm00001d028608	1	40713008	40718506	initiator-binding protein 2
Zm00001d028609	1	40765847	40768228	protein ILITYHIA
Zm00001d028613	1	40787502	40790508	protein kinase APK1A
Zm00001d037651	6	133037545	133043210	putative subtilase family protein
Zm00001d037653	6	133069804	133070751	xylanase inhibitor protein 1
Zm00001d037656	6	133140745	133141716	xylanase inhibitor protein 1
Zm00001d037659	6	133275793	133278869	phosphoenolpyruvate/phosphate translocator 3 chloroplastic
Zm00001d037663	6	133420435	133424501	NADH-ubiquinone oxidoreductase 10.5 kDa subunit
Zm00001d048611	4	1283712	1284484	metallothionein 1
Zm00001d048612	4	1286635	1292972	serine/threonine-protein kinase SIK3 homolog
Zm00001d048614	4	1307131	1309817	probable GTP-binding protein OBGM mitochondrial
Zm00001d048615	4	1368532	1369329	Putative membrane lipoprotein
Zm00001d048616	4	1392483	1395346	charged multivesicular body protein 2a
Zm00001d048617	4	1457925	1458461	RING-H2 finger protein ATL39
Zm00001d048618	4	1473197	1474843	pathogenesis-related protein 5
Zm00001d048620	4	1475647	1478778	PIF/Ping-Pong transposase family protein
Zm00001d048621	4	1519872	1524402	ABC transporter G family member 11
Zm00001d048623	4	1532822	1534194	MYB59
Zm00001d048625	4	1562955	1564019	O-methyltransferase ZRP4
Zm00001d048626	4	1714288	1716504	cytochrome P450 71A1
